# Supplementary material for: 1-(3,4-Di­fluoro­benz­yl)-4-(4-methyl­phenyl­sulfon­yl)piperazine
Source: Acta Crystallogr Sect E Struct Rep Online. 2013 Jun 29;69(Pt 7):o1179. doi: 10.1107/S1600536813016462 (PMC3770435; doi:10.1107/S1600536813016462)
Supplement: Supplementary file 1 [file e-69-o1179-sup1.cif]

##############################################################################
#                                                                            #
# This CIF contains the data in a paper accepted for publication in          #
# Acta Crystallographica Section E. It conforms to the requirements of       #
# Notes for Authors for Acta Crystallographica Section E, and has been       #
# peer reviewed under the auspices of the IUCr Commission on Journals.       #
#                                                                            #
# Full details of the Crystallographic Information File format               #
# are given in the paper "The Crystallographic Information File (CIF):       #
# a New Standard Archive File for Crystallography" by S. R. Hall, F. H.      #
# Allen and I. D. Brown [Acta Cryst. (1991), A47, 655-685].                  #
#                                                                            #
# The current version of the core CIF dictionary is obtainable from          #
# ftp://ftp.iucr.org/pub/cif_core.dic.                                       #
#                                                                            #
# Software is freely available for graphical display of the structure(s)     #
# in this CIF. For information consult the CIF software page                 #
# http://www.iucr.org/resources/cif/software.                                #
#                                                                            #
# This file may be used for bona fide research purposes within the           #
# scientific community so long as proper attribution is given to the journal # 
# article from which it was obtained.                                        #
#                                                                            #
##############################################################################
data_I
_audit_creation_method     SHELXL-97
_chemical_name_systematic
;
1-(3,4-Difluorobenzyl)-4-(4-methylphenylsulfonyl)piperazine
;
_chemical_name_common     ?
_chemical_formula_moiety     'C18 H20 F2 N2 O2 S'
_chemical_formula_sum     'C18 H20 F2 N2 O2 S'
_chemical_formula_iupac     'C18 H20 F2 N2 O2 S'
_chemical_formula_weight     366.42
_chemical_melting_point     501
_symmetry_cell_setting     monoclinic
_symmetry_space_group_name_H-M     'P 21/c'
_symmetry_space_group_name_hall     '-P 2ybc'
loop_
    _symmetry_equiv_pos_as_xyz
    'x, y, z'
    '-x, y+1/2, -z+1/2'
    '-x, -y, -z'
    'x, -y-1/2, z-1/2'
_cell_length_a     6.6680(2)
_cell_length_b     36.0404(8)
_cell_length_c     7.6093(2)
_cell_angle_alpha     90.00
_cell_angle_beta     99.728(2)
_cell_angle_gamma     90.00
_cell_volume     1802.35(8)
_cell_formula_units_Z     4
_cell_measurement_reflns_used     227
_cell_measurement_theta_min     2.3
_cell_measurement_theta_max     22.8
_cell_measurement_temperature     298(2)
_cell_special_details     prism
_exptl_crystal_description     Prism
_exptl_crystal_colour     colourless
_exptl_crystal_size_max     0.28
_exptl_crystal_size_mid     0.24
_exptl_crystal_size_min     0.20
_exptl_crystal_density_diffrn     1.350
_exptl_crystal_density_meas     ?
_exptl_crystal_density_method     'not measured'
_exptl_crystal_F_000     768
_exptl_absorpt_coefficient_mu     0.213
_exptl_absorpt_correction_type     multi-scan
_exptl_absorpt_process_details     '(SADABS; Bruker, 2009)'
_exptl_absorpt_correction_T_min     0.9428
_exptl_absorpt_correction_T_max     0.9587
_exptl_special_details     ?
_diffrn_ambient_temperature     298(2)
_diffrn_radiation_type     MoK\a
_diffrn_radiation_wavelength     0.71073
_diffrn_radiation_source     'fine-focus sealed tube'
_diffrn_radiation_monochromator     graphite
_diffrn_measurement_device_type     'Bruker APEXII'
_diffrn_measurement_method     '\f and \w scans'
_diffrn_detector_area_resol_mean     1.03
_diffrn_reflns_number     9583
_diffrn_reflns_av_R_equivalents     0.0247
_diffrn_reflns_av_sigmaI/netI     0.0241
_diffrn_reflns_theta_min     2.26
_diffrn_reflns_theta_max     22.81
_diffrn_reflns_theta_full     22.81
_diffrn_measured_fraction_theta_max     0.994
_diffrn_measured_fraction_theta_full     0.994
_diffrn_reflns_limit_h_min     -7
_diffrn_reflns_limit_h_max     7
_diffrn_reflns_limit_k_min     -39
_diffrn_reflns_limit_k_max     37
_diffrn_reflns_limit_l_min     -7
_diffrn_reflns_limit_l_max     8
_diffrn_standards_number     1910
_diffrn_standards_interval_count     15
_diffrn_standards_interval_time     15
_diffrn_standards_decay_%     1.2
_refine_special_details
;
Refinement of <i>F</i>^2^ against ALL reflections. The weighted <i>R</i>-factor
<i>wR</i> and goodness of fit <i>S</i> are based on <i>F</i>^2^, conventional
<i>R</i>-factors <i>R</i> are based on <i>F</i>, with <i>F</i> set to zero for
negative <i>F</i>^2^. The threshold expression of <i>F</i>^2^ >
\s(<i>F</i>^2^) is used only for calculating <i>R</i>-factors(gt) <i>etc</i>.
and is not relevant to the choice of reflections for refinement.
<i>R</i>-factors based on <i>F</i>^2^ are statistically about twice as large
as those based on <i>F</i>, and <i>R</i>- factors based on ALL data will be
even larger.
;
_reflns_number_total     2434
_reflns_number_gt     1910
_reflns_threshold_expression     I>2\s(I)
_refine_ls_structure_factor_coef     Fsqd
_refine_ls_matrix_type     full
_refine_ls_R_factor_all     0.0590
_refine_ls_R_factor_gt     0.0446
_refine_ls_wR_factor_gt     0.1061
_refine_ls_wR_factor_ref     0.1135
_refine_ls_goodness_of_fit_ref     1.017
_refine_ls_restrained_S_all     1.017
_refine_ls_number_reflns     2434
_refine_ls_number_parameters     227
_refine_ls_number_restraints     0
_refine_ls_number_constraints     32
_refine_ls_hydrogen_treatment     constr
_refine_ls_weighting_scheme     calc
_refine_ls_weighting_details
         'calc w=1/[\s^2^(Fo^2^)+(0.0512P)^2^+0.6421P] where P=(Fo^2^+2Fc^2^)/3'
_atom_sites_solution_hydrogens     geom
_atom_sites_solution_primary     direct
_atom_sites_solution_secondary     difmap
_refine_ls_shift/su_max     0.028
_refine_ls_shift/su_mean     0.001
_refine_diff_density_max     0.187
_refine_diff_density_min     -0.248
_refine_ls_extinction_method     none
_refine_ls_extinction_coef     ?
loop_
    _atom_type_symbol
    _atom_type_description
    _atom_type_scat_dispersion_real
    _atom_type_scat_dispersion_imag
    _atom_type_scat_source
    'C' 'C' 0.0033 0.0016
                         'International Tables Vol C Tables 4.2.6.8 and 6.1.1.4'
    'H' 'H' 0.0000 0.0000
                         'International Tables Vol C Tables 4.2.6.8 and 6.1.1.4'
    'N' 'N' 0.0061 0.0033
                         'International Tables Vol C Tables 4.2.6.8 and 6.1.1.4'
    'O' 'O' 0.0106 0.0060
                         'International Tables Vol C Tables 4.2.6.8 and 6.1.1.4'
    'F' 'F' 0.0171 0.0103
                         'International Tables Vol C Tables 4.2.6.8 and 6.1.1.4'
    'S' 'S' 0.1246 0.1234
                         'International Tables Vol C Tables 4.2.6.8 and 6.1.1.4'
_computing_data_collection     'APEX2 (Bruker, 2009)'
_computing_cell_refinement     'APEX2 and SAINT-Plus (Bruker, 2009)'
_computing_data_reduction     'SAINT-Plus and XPREP (Bruker, 2009)'
_computing_structure_solution     'SHELXS97 (Sheldrick, 2008)'
_computing_structure_refinement     'SHELXL97 (Sheldrick, 2008)'
_computing_molecular_graphics     'Mercury (Macrae <i>et al.</i>, 2008)'
_computing_publication_material     'SHELXL97 (Sheldrick, 2008)'
loop_
    _atom_site_type_symbol
    _atom_site_label
    _atom_site_fract_x
    _atom_site_fract_y
    _atom_site_fract_z
    _atom_site_U_iso_or_equiv
    _atom_site_adp_type
    _atom_site_calc_flag
    _atom_site_refinement_flags
    _atom_site_occupancy
    _atom_site_symmetry_multiplicity
    _atom_site_disorder_assembly
    _atom_site_disorder_group
    C C1 -0.3654(5) 0.51803(9) 0.7226(4) 0.0763(8) Uani d . 1 1 . .
    C C2 -0.4516(5) 0.48860(11) 0.7956(4) 0.0850(9) Uani d . 1 1 . .
    H H2 -0.5880 0.4901 0.8070 0.102 Uiso calc R 1 1 . .
    C C3 -0.3451(5) 0.45692(9) 0.8529(4) 0.0761(8) Uani d . 1 1 . .
    H H3 -0.4088 0.4376 0.9028 0.091 Uiso calc R 1 1 . .
    C C4 -0.1454(4) 0.45409(7) 0.8359(3) 0.0598(7) Uani d . 1 1 . .
    C C5 -0.0564(4) 0.48283(9) 0.7599(4) 0.0821(9) Uani d . 1 1 . .
    H H5 0.0790 0.4811 0.7455 0.099 Uiso calc R 1 1 . .
    C C6 -0.1666(6) 0.51438(9) 0.7045(4) 0.0870(9) Uani d . 1 1 . .
    H H6 -0.1034 0.5336 0.6535 0.104 Uiso calc R 1 1 . .
    C C7 -0.4821(6) 0.55287(10) 0.6662(5) 0.1135(13) Uani d . 1 1 . .
    H H7A -0.4283 0.5729 0.7431 0.170 Uiso calc R 1 1 . .
    H H7B -0.6229 0.5492 0.6742 0.170 Uiso calc R 1 1 . .
    H H7C -0.4697 0.5587 0.5455 0.170 Uiso calc R 1 1 . .
    C C8 -0.2454(4) 0.36712(8) 0.6955(4) 0.0737(8) Uani d . 1 1 . .
    H H8A -0.3419 0.3850 0.6347 0.088 Uiso calc R 1 1 . .
    H H8B -0.2926 0.3592 0.8033 0.088 Uiso calc R 1 1 . .
    C C9 -0.2310(5) 0.33415(7) 0.5761(4) 0.0738(8) Uani d . 1 1 . .
    H H9A -0.1406 0.3157 0.6400 0.089 Uiso calc R 1 1 . .
    H H9B -0.3644 0.3230 0.5431 0.089 Uiso calc R 1 1 . .
    C C10 0.0484(4) 0.36109(8) 0.4655(4) 0.0734(8) Uani d . 1 1 . .
    H H10A 0.1008 0.3680 0.3587 0.088 Uiso calc R 1 1 . .
    H H10B 0.1392 0.3427 0.5292 0.088 Uiso calc R 1 1 . .
    C C11 0.0404(4) 0.39451(7) 0.5809(4) 0.0680(7) Uani d . 1 1 . .
    H H11A 0.1762 0.4046 0.6154 0.082 Uiso calc R 1 1 . .
    H H11B -0.0443 0.4134 0.5148 0.082 Uiso calc R 1 1 . .
    C C12 -0.1536(5) 0.31498(8) 0.2910(4) 0.0801(9) Uani d . 1 1 . .
    H H12A -0.0854 0.2938 0.3529 0.096 Uiso calc R 1 1 . .
    H H12B -0.0773 0.3224 0.1990 0.096 Uiso calc R 1 1 . .
    C C13 -0.3660(4) 0.30386(8) 0.2051(3) 0.0629(7) Uani d . 1 1 . .
    C C14 -0.4280(5) 0.26741(8) 0.2015(4) 0.0737(8) Uani d . 1 1 . .
    H H14 -0.3405 0.2492 0.2572 0.088 Uiso calc R 1 1 . .
    C C15 -0.6186(5) 0.25787(8) 0.1158(4) 0.0759(8) Uani d . 1 1 . .
    C C16 -0.7479(5) 0.28422(10) 0.0346(4) 0.0772(8) Uani d . 1 1 . .
    C C17 -0.6903(5) 0.32020(9) 0.0356(4) 0.0834(9) Uani d . 1 1 . .
    H H17 -0.7788 0.3381 -0.0212 0.100 Uiso calc R 1 1 . .
    C C18 -0.4993(5) 0.33006(8) 0.1215(4) 0.0729(8) Uani d . 1 1 . .
    H H18 -0.4596 0.3548 0.1231 0.088 Uiso calc R 1 1 . .
    N N1 -0.0432(3) 0.38434(6) 0.7410(3) 0.0646(6) Uani d . 1 1 . .
    N N2 -0.1548(3) 0.34542(6) 0.4167(3) 0.0627(6) Uani d . 1 1 . .
    O O1 0.2056(3) 0.42331(6) 0.9324(3) 0.0918(7) Uani d . 1 1 . .
    O O2 -0.0916(4) 0.39768(6) 1.0463(2) 0.0989(7) Uani d . 1 1 . .
    F F1 -0.6798(3) 0.22224(5) 0.1108(3) 0.1225(8) Uani d . 1 1 . .
    F F2 -0.9357(3) 0.27392(6) -0.0489(3) 0.1200(7) Uani d . 1 1 . .
    S S1 -0.00612(12) 0.41390(2) 0.90583(9) 0.0734(3) Uani d . 1 1 . .
loop_
    _atom_site_aniso_label
    _atom_site_aniso_U_11
    _atom_site_aniso_U_22
    _atom_site_aniso_U_33
    _atom_site_aniso_U_12
    _atom_site_aniso_U_13
    _atom_site_aniso_U_23
    C1 0.080(2) 0.089(2) 0.0536(17) 0.0093(19) -0.0063(15) -0.0117(15)
    C2 0.0544(19) 0.114(3) 0.086(2) 0.001(2) 0.0093(16) -0.022(2)
    C3 0.074(2) 0.087(2) 0.0703(19) -0.0205(18) 0.0190(15) -0.0075(16)
    C4 0.0567(18) 0.0677(18) 0.0527(15) -0.0136(13) 0.0024(12) -0.0043(13)
    C5 0.0567(18) 0.077(2) 0.114(3) -0.0079(16) 0.0178(17) 0.0131(18)
    C6 0.092(3) 0.071(2) 0.099(2) -0.0020(18) 0.0179(19) 0.0170(17)
    C7 0.128(3) 0.116(3) 0.082(2) 0.047(2) -0.023(2) -0.014(2)
    C8 0.082(2) 0.079(2) 0.0601(17) -0.0242(16) 0.0110(15) 0.0036(15)
    C9 0.084(2) 0.0610(17) 0.0711(19) -0.0216(15) -0.0014(15) 0.0047(14)
    C10 0.0626(19) 0.076(2) 0.0795(19) -0.0024(15) 0.0056(14) 0.0011(16)
    C11 0.0652(18) 0.0661(18) 0.0705(18) -0.0125(14) 0.0051(14) 0.0079(14)
    C12 0.073(2) 0.077(2) 0.086(2) 0.0074(16) 0.0020(16) -0.0156(17)
    C13 0.0687(19) 0.0607(18) 0.0582(16) 0.0072(15) 0.0069(13) -0.0111(13)
    C14 0.086(2) 0.0618(19) 0.0689(18) 0.0114(16) 0.0011(16) -0.0066(14)
    C15 0.093(2) 0.0558(19) 0.080(2) -0.0109(18) 0.0167(18) -0.0134(15)
    C16 0.066(2) 0.087(2) 0.075(2) -0.0040(18) -0.0003(15) -0.0177(17)
    C17 0.082(2) 0.079(2) 0.083(2) 0.0152(18) -0.0043(17) -0.0005(17)
    C18 0.078(2) 0.0592(18) 0.0782(19) 0.0012(15) 0.0042(16) -0.0011(15)
    N1 0.0693(15) 0.0594(13) 0.0599(13) -0.0137(11) -0.0038(11) 0.0045(10)
    N2 0.0631(15) 0.0628(14) 0.0602(13) -0.0042(11) 0.0047(11) -0.0009(11)
    O1 0.0685(14) 0.0894(15) 0.1015(16) -0.0033(11) -0.0311(11) -0.0102(12)
    O2 0.148(2) 0.0899(15) 0.0536(12) -0.0194(13) 0.0032(12) 0.0131(11)
    F1 0.1360(18) 0.0734(13) 0.154(2) -0.0270(12) 0.0134(14) -0.0162(12)
    F2 0.0804(14) 0.1292(17) 0.1398(18) -0.0121(11) -0.0119(12) -0.0334(13)
    S1 0.0845(6) 0.0688(5) 0.0590(5) -0.0099(4) -0.0110(4) 0.0051(4)
_geom_special_details
;
All e.s.d.'s (except the e.s.d. in the dihedral angle between two l.s. planes)
are estimated using the full covariance matrix. The cell e.s.d.'s are taken
into account individually in the estimation of e.s.d.'s in distances, angles
and torsion angles; correlations between e.s.d.'s in cell parameters are only
used when they are defined by crystal symmetry. An approximate (isotropic)
treatment of cell e.s.d.'s is used for estimating e.s.d.'s involving l.s.
planes.
;
loop_
    _geom_bond_atom_site_label_1
    _geom_bond_atom_site_label_2
    _geom_bond_site_symmetry_2
    _geom_bond_distance
    _geom_bond_publ_flag
    C1 C6 . 1.362(4) ?
    C1 C2 . 1.368(4) ?
    C1 C7 . 1.501(4) ?
    C2 C3 . 1.376(4) ?
    C2 H2 . 0.9300 ?
    C3 C4 . 1.363(4) ?
    C3 H3 . 0.9300 ?
    C4 C5 . 1.369(4) ?
    C4 S1 . 1.754(3) ?
    C5 C6 . 1.381(4) ?
    C5 H5 . 0.9300 ?
    C6 H6 . 0.9300 ?
    C7 H7A . 0.9600 ?
    C7 H7B . 0.9600 ?
    C7 H7C . 0.9600 ?
    C8 N1 . 1.472(3) ?
    C8 C9 . 1.508(4) ?
    C8 H8A . 0.9700 ?
    C8 H8B . 0.9700 ?
    C9 N2 . 1.450(3) ?
    C9 H9A . 0.9700 ?
    C9 H9B . 0.9700 ?
    C10 N2 . 1.457(3) ?
    C10 C11 . 1.497(4) ?
    C10 H10A . 0.9700 ?
    C10 H10B . 0.9700 ?
    C11 N1 . 1.469(3) ?
    C11 H11A . 0.9700 ?
    C11 H11B . 0.9700 ?
    C12 N2 . 1.457(3) ?
    C12 C13 . 1.510(4) ?
    C12 H12A . 0.9700 ?
    C12 H12B . 0.9700 ?
    C13 C14 . 1.376(4) ?
    C13 C18 . 1.377(4) ?
    C14 C15 . 1.371(4) ?
    C14 H14 . 0.9300 ?
    C15 F1 . 1.346(3) ?
    C15 C16 . 1.359(4) ?
    C16 C17 . 1.352(4) ?
    C16 F2 . 1.356(3) ?
    C17 C18 . 1.377(4) ?
    C17 H17 . 0.9300 ?
    C18 H18 . 0.9300 ?
    N1 S1 . 1.632(2) ?
    O1 S1 . 1.432(2) ?
    O2 S1 . 1.419(2) ?
loop_
    _geom_angle_atom_site_label_1
    _geom_angle_atom_site_label_2
    _geom_angle_atom_site_label_3
    _geom_angle_site_symmetry_1
    _geom_angle_site_symmetry_3
    _geom_angle
    _geom_angle_publ_flag
    C6 C1 C2 . . 116.7(3) ?
    C6 C1 C7 . . 121.2(3) ?
    C2 C1 C7 . . 122.1(3) ?
    C1 C2 C3 . . 122.8(3) ?
    C1 C2 H2 . . 118.6 ?
    C3 C2 H2 . . 118.6 ?
    C4 C3 C2 . . 119.5(3) ?
    C4 C3 H3 . . 120.3 ?
    C2 C3 H3 . . 120.3 ?
    C3 C4 C5 . . 118.9(3) ?
    C3 C4 S1 . . 120.5(2) ?
    C5 C4 S1 . . 120.5(2) ?
    C4 C5 C6 . . 120.4(3) ?
    C4 C5 H5 . . 119.8 ?
    C6 C5 H5 . . 119.8 ?
    C1 C6 C5 . . 121.7(3) ?
    C1 C6 H6 . . 119.2 ?
    C5 C6 H6 . . 119.2 ?
    C1 C7 H7A . . 109.5 ?
    C1 C7 H7B . . 109.5 ?
    H7A C7 H7B . . 109.5 ?
    C1 C7 H7C . . 109.5 ?
    H7A C7 H7C . . 109.5 ?
    H7B C7 H7C . . 109.5 ?
    N1 C8 C9 . . 109.0(2) ?
    N1 C8 H8A . . 109.9 ?
    C9 C8 H8A . . 109.9 ?
    N1 C8 H8B . . 109.9 ?
    C9 C8 H8B . . 109.9 ?
    H8A C8 H8B . . 108.3 ?
    N2 C9 C8 . . 110.5(2) ?
    N2 C9 H9A . . 109.6 ?
    C8 C9 H9A . . 109.6 ?
    N2 C9 H9B . . 109.6 ?
    C8 C9 H9B . . 109.6 ?
    H9A C9 H9B . . 108.1 ?
    N2 C10 C11 . . 109.7(2) ?
    N2 C10 H10A . . 109.7 ?
    C11 C10 H10A . . 109.7 ?
    N2 C10 H10B . . 109.7 ?
    C11 C10 H10B . . 109.7 ?
    H10A C10 H10B . . 108.2 ?
    N1 C11 C10 . . 110.0(2) ?
    N1 C11 H11A . . 109.7 ?
    C10 C11 H11A . . 109.7 ?
    N1 C11 H11B . . 109.7 ?
    C10 C11 H11B . . 109.7 ?
    H11A C11 H11B . . 108.2 ?
    N2 C12 C13 . . 112.0(2) ?
    N2 C12 H12A . . 109.2 ?
    C13 C12 H12A . . 109.2 ?
    N2 C12 H12B . . 109.2 ?
    C13 C12 H12B . . 109.2 ?
    H12A C12 H12B . . 107.9 ?
    C14 C13 C18 . . 118.5(3) ?
    C14 C13 C12 . . 121.2(3) ?
    C18 C13 C12 . . 120.2(3) ?
    C15 C14 C13 . . 120.0(3) ?
    C15 C14 H14 . . 120.0 ?
    C13 C14 H14 . . 120.0 ?
    F1 C15 C16 . . 119.2(3) ?
    F1 C15 C14 . . 120.3(3) ?
    C16 C15 C14 . . 120.5(3) ?
    C17 C16 F2 . . 120.3(3) ?
    C17 C16 C15 . . 120.6(3) ?
    F2 C16 C15 . . 119.1(3) ?
    C16 C17 C18 . . 119.3(3) ?
    C16 C17 H17 . . 120.3 ?
    C18 C17 H17 . . 120.3 ?
    C17 C18 C13 . . 121.0(3) ?
    C17 C18 H18 . . 119.5 ?
    C13 C18 H18 . . 119.5 ?
    C11 N1 C8 . . 111.8(2) ?
    C11 N1 S1 . . 116.43(17) ?
    C8 N1 S1 . . 118.03(18) ?
    C9 N2 C12 . . 112.3(2) ?
    C9 N2 C10 . . 109.7(2) ?
    C12 N2 C10 . . 110.5(2) ?
    O2 S1 O1 . . 120.16(13) ?
    O2 S1 N1 . . 106.38(12) ?
    O1 S1 N1 . . 106.30(13) ?
    O2 S1 C4 . . 108.02(14) ?
    O1 S1 C4 . . 107.81(12) ?
    N1 S1 C4 . . 107.58(11) ?
loop_
    _geom_torsion_atom_site_label_1
    _geom_torsion_atom_site_label_2
    _geom_torsion_atom_site_label_3
    _geom_torsion_atom_site_label_4
    _geom_torsion_site_symmetry_1
    _geom_torsion_site_symmetry_2
    _geom_torsion_site_symmetry_3
    _geom_torsion_site_symmetry_4
    _geom_torsion
    _geom_torsion_publ_flag
    C6 C1 C2 C3 . . . . 1.5(5) ?
    C7 C1 C2 C3 . . . . -178.0(3) ?
    C1 C2 C3 C4 . . . . -0.6(4) ?
    C2 C3 C4 C5 . . . . -0.8(4) ?
    C2 C3 C4 S1 . . . . -179.4(2) ?
    C3 C4 C5 C6 . . . . 1.2(4) ?
    S1 C4 C5 C6 . . . . 179.8(2) ?
    C2 C1 C6 C5 . . . . -1.1(5) ?
    C7 C1 C6 C5 . . . . 178.4(3) ?
    C4 C5 C6 C1 . . . . -0.2(5) ?
    N1 C8 C9 N2 . . . . -57.8(3) ?
    N2 C10 C11 N1 . . . . 58.1(3) ?
    N2 C12 C13 C14 . . . . -129.4(3) ?
    N2 C12 C13 C18 . . . . 53.5(4) ?
    C18 C13 C14 C15 . . . . 0.0(4) ?
    C12 C13 C14 C15 . . . . -177.1(3) ?
    C13 C14 C15 F1 . . . . 179.6(3) ?
    C13 C14 C15 C16 . . . . -0.3(4) ?
    F1 C15 C16 C17 . . . . -179.3(3) ?
    C14 C15 C16 C17 . . . . 0.6(5) ?
    F1 C15 C16 F2 . . . . 0.2(4) ?
    C14 C15 C16 F2 . . . . -179.9(3) ?
    F2 C16 C17 C18 . . . . 179.8(3) ?
    C15 C16 C17 C18 . . . . -0.7(5) ?
    C16 C17 C18 C13 . . . . 0.4(5) ?
    C14 C13 C18 C17 . . . . -0.1(4) ?
    C12 C13 C18 C17 . . . . 177.0(3) ?
    C10 C11 N1 C8 . . . . -56.5(3) ?
    C10 C11 N1 S1 . . . . 163.77(18) ?
    C9 C8 N1 C11 . . . . 55.7(3) ?
    C9 C8 N1 S1 . . . . -165.23(18) ?
    C8 C9 N2 C12 . . . . -175.5(2) ?
    C8 C9 N2 C10 . . . . 61.1(3) ?
    C13 C12 N2 C9 . . . . 70.2(3) ?
    C13 C12 N2 C10 . . . . -166.9(2) ?
    C11 C10 N2 C9 . . . . -60.8(3) ?
    C11 C10 N2 C12 . . . . 174.7(2) ?
    C11 N1 S1 O2 . . . . -177.66(19) ?
    C8 N1 S1 O2 . . . . 45.1(2) ?
    C11 N1 S1 O1 . . . . -48.5(2) ?
    C8 N1 S1 O1 . . . . 174.31(19) ?
    C11 N1 S1 C4 . . . . 66.8(2) ?
    C8 N1 S1 C4 . . . . -70.4(2) ?
    C3 C4 S1 O2 . . . . -28.3(3) ?
    C5 C4 S1 O2 . . . . 153.0(2) ?
    C3 C4 S1 O1 . . . . -159.6(2) ?
    C5 C4 S1 O1 . . . . 21.8(3) ?
    C3 C4 S1 N1 . . . . 86.1(2) ?
    C5 C4 S1 N1 . . . . -92.5(2) ?
loop_
    _geom_hbond_atom_site_label_D
    _geom_hbond_atom_site_label_H
    _geom_hbond_atom_site_label_A
    _geom_hbond_site_symmetry_A
    _geom_hbond_distance_DH
    _geom_hbond_distance_HA
    _geom_hbond_distance_DA
    _geom_hbond_angle_DHA
    C3 H3 O1 1_455 0.93 2.67 3.380(4) 133.8
    C7 H7A O1 3_567 0.96 2.66 3.400(4) 134.2
    C10 H10B F1 4_666 0.97 2.66 3.585(3) 159.8
_iucr_refine_instructions_details
;
TITL Phy_Yashaswita_13_08_0m in P2(1)/c
CELL 0.71073 6.668 36.0404 7.6093 90 99.728 90
ZERR 4 0.0002 0.0008 0.0002 0 0.002 0
LATT 1
SYMM -X,0.5+Y,0.5-Z
SFAC C H N O F S
UNIT 72 80 8 8 8 4
L.S. 4
PLAN  20
SIZE 0.28 0.24 0.2
TEMP 25
MPLA C1 C2 C3 C4 C5 C6
ACTA
CONF
HTAB
EQIV $1 -1+X, Y, Z
EQIV $2 -X, 1-Y, 2-Z
EQIV $3 1+X, 1/2-Y, 1/2+Z
HTAB C3 O1_$1
HTAB C7 O1_$2
HTAB C10 F1_$3
BOND $H
FMAP 2
BOND
MERG 2
OMIT 0 50
WGHT    0.051200    0.642100
FVAR       0.19748
C1    1   -0.365373    0.518026    0.722577    11.00000    0.08037    0.08875 =
         0.05356   -0.01175   -0.00628    0.00934
C2    1   -0.451598    0.488603    0.795595    11.00000    0.05442    0.11397 =
         0.08573   -0.02184    0.00930    0.00106
AFIX  43
H2    2   -0.588049    0.490079    0.807005    11.00000   -1.20000
AFIX   0
C3    1   -0.345106    0.456915    0.852887    11.00000    0.07370    0.08663 =
         0.07031   -0.00747    0.01905   -0.02047
AFIX  43
H3    2   -0.408847    0.437584    0.902810    11.00000   -1.20000
AFIX   0
C4    1   -0.145405    0.454095    0.835858    11.00000    0.05670    0.06770 =
         0.05270   -0.00432    0.00241   -0.01363
C5    1   -0.056403    0.482827    0.759852    11.00000    0.05668    0.07670 =
         0.11415    0.01310    0.01776   -0.00792
AFIX  43
H5    2    0.079027    0.481073    0.745460    11.00000   -1.20000
AFIX   0
C6    1   -0.166560    0.514385    0.704457    11.00000    0.09179    0.07108 =
         0.09879    0.01703    0.01789   -0.00202
AFIX  43
H6    2   -0.103416    0.533647    0.653474    11.00000   -1.20000
AFIX   0
C7    1   -0.482092    0.552865    0.666241    11.00000    0.12797    0.11619 =
         0.08202   -0.01435   -0.02312    0.04749
AFIX 137
H7A   2   -0.428297    0.572914    0.743062    11.00000   -1.50000
H7B   2   -0.622912    0.549230    0.674156    11.00000   -1.50000
H7C   2   -0.469713    0.558733    0.545477    11.00000   -1.50000
AFIX   0
C8    1   -0.245404    0.367119    0.695450    11.00000    0.08182    0.07887 =
         0.06011    0.00364    0.01101   -0.02419
AFIX  23
H8A   2   -0.341918    0.384967    0.634733    11.00000   -1.20000
H8B   2   -0.292594    0.359202    0.803279    11.00000   -1.20000
AFIX   0
C9    1   -0.231034    0.334154    0.576137    11.00000    0.08426    0.06104 =
         0.07114    0.00467   -0.00145   -0.02163
AFIX  23
H9A   2   -0.140633    0.315740    0.639995    11.00000   -1.20000
H9B   2   -0.364404    0.322976    0.543052    11.00000   -1.20000
AFIX   0
C10   1    0.048418    0.361093    0.465482    11.00000    0.06259    0.07581 =
         0.07950    0.00105    0.00565   -0.00241
AFIX  23
H10A  2    0.100764    0.368040    0.358675    11.00000   -1.20000
H10B  2    0.139184    0.342711    0.529167    11.00000   -1.20000
AFIX   0
C11   1    0.040408    0.394509    0.580899    11.00000    0.06519    0.06609 =
         0.07046    0.00790    0.00511   -0.01249
AFIX  23
H11A  2    0.176206    0.404602    0.615438    11.00000   -1.20000
H11B  2   -0.044253    0.413428    0.514755    11.00000   -1.20000
AFIX   0
C12   1   -0.153587    0.314984    0.290985    11.00000    0.07313    0.07747 =
         0.08565   -0.01556    0.00203    0.00738
AFIX  23
H12A  2   -0.085434    0.293766    0.352899    11.00000   -1.20000
H12B  2   -0.077251    0.322382    0.198967    11.00000   -1.20000
AFIX   0
C13   1   -0.366028    0.303859    0.205136    11.00000    0.06867    0.06065 =
         0.05817   -0.01111    0.00687    0.00724
C14   1   -0.427965    0.267410    0.201519    11.00000    0.08627    0.06182 =
         0.06889   -0.00663    0.00115    0.01142
AFIX  43
H14   2   -0.340502    0.249244    0.257216    11.00000   -1.20000
AFIX   0
C15   1   -0.618649    0.257873    0.115789    11.00000    0.09292    0.05582 =
         0.07961   -0.01341    0.01671   -0.01087
C16   1   -0.747949    0.284221    0.034602    11.00000    0.06570    0.08667 =
         0.07495   -0.01768   -0.00033   -0.00400
C17   1   -0.690310    0.320201    0.035555    11.00000    0.08203    0.07923 =
         0.08267   -0.00052   -0.00426    0.01516
AFIX  43
H17   2   -0.778799    0.338099   -0.021247    11.00000   -1.20000
AFIX   0
C18   1   -0.499273    0.330058    0.121486    11.00000    0.07816    0.05925 =
         0.07823   -0.00108    0.00421    0.00120
AFIX  43
H18   2   -0.459597    0.354811    0.123054    11.00000   -1.20000
AFIX   0
N1    3   -0.043185    0.384343    0.740987    11.00000    0.06929    0.05940 =
         0.05991    0.00450   -0.00383   -0.01372
N2    3   -0.154821    0.345425    0.416714    11.00000    0.06311    0.06277 =
         0.06020   -0.00089    0.00465   -0.00419
O1    4    0.205570    0.423307    0.932436    11.00000    0.06846    0.08944 =
         0.10155   -0.01018   -0.03109   -0.00332
O2    4   -0.091556    0.397682    1.046259    11.00000    0.14829    0.08986 =
         0.05363    0.01311    0.00319   -0.01939
F1    5   -0.679757    0.222239    0.110795    11.00000    0.13595    0.07338 =
         0.15433   -0.01623    0.01340   -0.02699
F2    5   -0.935681    0.273925   -0.048907    11.00000    0.08037    0.12922 =
         0.13976   -0.03344   -0.01191   -0.01215
S1    6   -0.006124    0.413899    0.905828    11.00000    0.08448    0.06883 =
         0.05895    0.00506   -0.01101   -0.00991
HKLF 4
REM  Phy_Yashaswita_13_08_0m in P2(1)/c
REM R1 =  0.0446 for   1910 Fo > 4sig(Fo)  and  0.0590 for all   2434 data
REM    227 parameters refined using      0 restraints
END
WGHT      0.0496      0.6046
REM Highest difference peak  0.187,  deepest hole -0.248,  1-sigma level  0.033
Q1    1  -0.2567  0.4017  1.0340  11.00000  0.05    0.19
Q2    1  -0.5838  0.5508  0.5584  11.00000  0.05    0.14
Q3    1  -0.5260  0.5669  0.7802  11.00000  0.05    0.13
Q4    1  -0.9162  0.2543  0.0702  11.00000  0.05    0.13
Q5    1  -0.8080  0.2322  0.1524  11.00000  0.05    0.11
Q6    1   0.0868  0.4874  0.8591  11.00000  0.05    0.11
Q7    1  -0.0387  0.2986  0.6758  11.00000  0.05    0.11
Q8    1  -0.1559  0.4166  0.9613  11.00000  0.05    0.11
Q9    1  -0.1950  0.2961  0.3868  11.00000  0.05    0.10
Q10   1   0.0371  0.4783  0.7120  11.00000  0.05    0.10
Q11   1  -0.0429  0.3691  1.0992  11.00000  0.05    0.10
Q12   1  -0.6799  0.5305  0.5527  11.00000  0.05    0.10
Q13   1  -0.0286  0.2913  0.2400  11.00000  0.05    0.10
Q14   1  -0.3133  0.5801  0.6569  11.00000  0.05    0.09
Q15   1  -0.0434  0.4013  1.0480  11.00000  0.05    0.09
Q16   1  -0.1171  0.2776  0.5023  11.00000  0.05    0.09
Q17   1  -0.5736  0.2105  0.2167  11.00000  0.05    0.09
Q18   1  -0.2801  0.5793  0.5888  11.00000  0.05    0.09
Q19   1  -0.4079  0.3771  0.7356  11.00000  0.05    0.09
Q20   1  -0.7460  0.3489 -0.1087  11.00000  0.05    0.09
;
data_global
_journal_date_recd_electronic     2013-06-03
_journal_date_accepted     2013-06-13
_journal_name_full     'Acta Crystallographica, Section E'
_journal_year     2013
_journal_volume     69
_journal_issue      7
_journal_page_first     o1179
_journal_page_last     o1179
_journal_paper_category     QO
_journal_paper_doi     10.1107/S1600536813016462
_journal_coeditor_code     SJ5330
_publ_contact_author_name     'S. Sreenivasa'
_publ_contact_author_address
;
Department of Studies and Research in Chemistry
Tumkur University, Tumkur
Karnataka 572 103, India
;
_publ_contact_author_email     'drsreenivasa@yahoo.co.in'
_publ_contact_author_fax     '08162255596'
_publ_contact_author_phone     '+919620230672'
_publ_section_title
;
1-(3,4-Difluorobenzyl)-4-(4-methylphenylsulfonyl)piperazine
;
loop_
    _publ_author_name
    _publ_author_footnote
    _publ_author_address
    'Sreenivasa, S.' .
;
Department of Studies and Research in Chemistry
Tumkur University,
Tumkur Karnataka 572 103,
India
;
    'Anitha, H. C.' .
;
Center for Advanced Materials and Department of Chemistry
Tumkur University
Tumkur Karnataka
572 103
India
;
    'Suchetan, P. A.' .
;
Center for Advanced Materials and Department of Chemistry
Tumkur University
Tumkur Karnataka
572 103
India
;
    'Palakshamurthy, B. S.' .
;
Department of Studies and Research in Physics,
U.C.S. Tumkur University,
Tumkur Karnataka 572 103,
India
;
    'Savanur, J.' .
;
Department of Physics,
Karnatak University,
Dharwad,
Karnataka 580 003,
India
;
    'Tonannavar, J.' .
;
Department of Physics,
Karnatak University,
Dharwad,
Karnataka 580 003,
India
;
