# Supplementary material for: 1-(3,4-Di­fluoro­benz­yl)-4-(4-methyl­phenyl­sulfon­yl)piperazine
Source: Acta Crystallogr Sect E Struct Rep Online. 2013 Jun 29;69(Pt 7):o1179. doi: 10.1107/S1600536813016462 (PMC3770435; doi:10.1107/S1600536813016462)
Supplement: Supplementary file 2 [file e-69-o1179-Isup2.hkl]

# 
# h,k,l, Fc-squared, Fo-squared, sigma(Fo-squared) and status flag 
# 
data_I
_shelx_title ' Phy_Yashaswita_13_08_0m in P2(1)/c' 
_shelx_refln_list_code          4 
_shelx_F_calc_maximum      162.76 
_exptl_crystal_F_000       768.00 
_reflns_d_resolution_high  0.9166 
 
loop_ 
 _symmetry_equiv_pos_as_xyz 
 'x, y, z' 
 '-x, y+1/2, -z+1/2' 
 '-x, -y, -z' 
 'x, -y-1/2, z-1/2' 
 
_cell_length_a     6.6680 
_cell_length_b    36.0404 
_cell_length_c     7.6093 
_cell_angle_alpha  90.000 
_cell_angle_beta   99.728 
_cell_angle_gamma  90.000 
 
_shelx_F_squared_multiplier     1.000 
 
loop_ 
 _refln_index_h 
 _refln_index_k 
 _refln_index_l 
 _refln_F_squared_calc 
 _refln_F_squared_meas 
 _refln_F_squared_sigma 
 _refln_observed_status 
   1   2   0     2081.71     1999.67     12.73 o 
   2   2   0     2879.32     2876.93     26.14 o 
   3   2   0      282.13      271.19      4.63 o 
   4   2   0       51.23       51.06      2.81 o 
   5   2   0      117.44      111.89      5.92 o 
   6   2   0       74.11       75.00      7.59 o 
   7   2   0        2.46        4.47      3.32 o 
   1   3   0     3936.65     3936.66     35.24 o 
   2   3   0       42.32       41.07      1.40 o 
   3   3   0      279.37      313.46      6.27 o 
   4   3   0     1456.03     1398.37     14.82 o 
   5   3   0       20.19       26.38      3.68 o 
   6   3   0        3.76        1.89      3.33 o 
   7   3   0        0.59        0.13      2.88 o 
   0   4   0       65.75       64.74      1.72 o 
   1   4   0    20024.20    18106.14    154.56 o 
   2   4   0      436.19      389.76      4.44 o 
   3   4   0        0.21        0.00      0.62 o 
   4   4   0     1235.96     1373.65     14.65 o 
   5   4   0       60.51       67.99      4.97 o 
   6   4   0       37.90       40.16      5.62 o 
   7   4   0        3.97        5.64      5.13 o 
   1   5   0     7340.06     6899.15     45.04 o 
   2   5   0      410.88      468.01      5.56 o 
   3   5   0      513.56      555.38      7.03 o 
   4   5   0      114.02      116.03      7.99 o 
   5   5   0        0.01        0.00      1.71 o 
   6   5   0       16.61       14.08      3.94 o 
   7   5   0       16.70       21.28      7.44 o 
   0   6   0      379.85      407.24      6.30 o 
   1   6   0     4550.73     4326.36     31.49 o 
   2   6   0     3072.77     2919.88     22.67 o 
   3   6   0     2923.98     2914.49     22.98 o 
   4   6   0      434.97      397.47     19.87 o 
   5   6   0      264.81      262.89      8.27 o 
   6   6   0        0.41        1.60      2.99 o 
   7   6   0        6.61       11.54      6.15 o 
   1   7   0     2467.31     2324.04     16.72 o 
   2   7   0      173.92      149.93      2.93 o 
   3   7   0       91.05       90.93      3.12 o 
   4   7   0       35.36       60.43      4.34 o 
   5   7   0       49.38       52.27      4.59 o 
   6   7   0       15.32       29.12      4.96 o 
   7   7   0        1.96        2.05      4.87 o 
   0   8   0      151.53      177.59      3.47 o 
   1   8   0     1228.07     1282.41     10.31 o 
   2   8   0     1421.00     1488.19     14.93 o 
   3   8   0      518.75      566.23      7.95 o 
   4   8   0        3.56        4.59      1.71 o 
   5   8   0        1.44        0.00      1.70 o 
   6   8   0      181.57      198.21     15.38 o 
   7   8   0        3.43        5.90      5.38 o 
   1   9   0      351.52      338.27      4.10 o 
   2   9   0       37.80       49.44      1.94 o 
   3   9   0     1209.90     1220.59     12.38 o 
   4   9   0      217.64      212.54      5.78 o 
   5   9   0       96.77       95.47      6.15 o 
   6   9   0       26.38       32.82      8.21 o 
   0  10   0     1058.20      997.86     11.15 o 
   1  10   0     5480.12     5230.19     38.47 o 
   2  10   0     1258.37     1230.22     14.28 o 
   3  10   0     1469.92     1552.10     14.82 o 
   4  10   0      146.63      149.84      5.00 o 
   5  10   0       74.39       79.59      5.62 o 
   6  10   0        0.47        0.00      2.41 o 
   1  11   0       40.26       27.01      1.92 o 
   2  11   0       14.96       17.44      1.69 o 
   3  11   0      378.52      382.42      5.96 o 
   4  11   0       13.80       18.31      2.27 o 
   5  11   0       39.93       38.00      5.51 o 
   6  11   0       13.61       15.77      4.71 o 
   0  12   0     2260.57     2286.71     22.62 o 
   1  12   0      305.03      267.61      4.25 o 
   2  12   0      554.94      506.66      5.76 o 
   3  12   0      197.51      253.86      4.75 o 
   4  12   0      253.69      227.16      6.10 o 
   5  12   0      222.12      212.51     10.42 o 
   6  12   0       46.62       41.24      7.82 o 
   1  13   0        1.09        1.40      0.60 o 
   2  13   0      804.11      802.00      8.88 o 
   3  13   0      182.78      174.89      3.90 o 
   4  13   0       43.99       55.38      4.72 o 
   5  13   0      298.21      266.65      9.32 o 
   6  13   0        0.05        1.13      3.25 o 
   0  14   0       10.31       19.20      1.65 o 
   1  14   0       12.40       13.95      1.31 o 
   2  14   0      334.90      337.39      5.27 o 
   3  14   0        2.11        4.45      1.39 o 
   4  14   0      233.13      213.70      7.70 o 
   5  14   0       62.09       44.91      4.76 o 
   6  14   0       27.63       25.68      5.35 o 
   1  15   0     3405.57     3477.04     27.98 o 
   2  15   0      120.24      105.74      2.95 o 
   3  15   0       17.17       18.05      2.61 o 
   4  15   0       17.86       17.78      3.08 o 
   5  15   0       78.37       86.42      6.53 o 
   6  15   0       15.08       21.18     11.92 o 
   0  16   0     2104.35     2016.43     24.10 o 
   1  16   0     2190.72     2249.62     19.77 o 
   2  16   0       90.00       76.97      2.85 o 
   3  16   0      219.04      191.04      6.80 o 
   4  16   0      108.49      105.27      6.69 o 
   5  16   0       15.54       25.80      3.98 o 
   6  16   0       10.91       25.07      5.33 o 
   1  17   0      216.14      241.41      4.93 o 
   2  17   0      231.61      242.64      4.75 o 
   3  17   0        0.66        5.63      2.02 o 
   4  17   0      282.20      277.70     11.36 o 
   5  17   0      217.20      203.71      8.77 o 
   6  17   0        0.39        8.59      4.17 o 
   0  18   0      258.50      266.71      6.27 o 
   1  18   0      509.42      536.31      5.62 o 
   2  18   0       14.41        9.33      1.31 o 
   3  18   0      251.11      254.00     11.34 o 
   4  18   0        4.06        8.63      2.86 o 
   5  18   0      328.47      315.31     17.61 o 
   6  18   0       26.70       23.55      5.51 o 
   1  19   0     1672.80     1753.20     13.95 o 
   2  19   0       40.18       47.25      2.61 o 
   3  19   0       20.68       24.98      4.69 o 
   4  19   0        4.62        4.14      2.32 o 
   5  19   0      254.88      223.35     12.58 o 
   6  19   0        1.27        0.00      3.44 o 
   0  20   0      655.54      644.73     11.20 o 
   1  20   0        0.76       22.56      5.13 o 
   2  20   0       92.01       90.40      4.14 o 
   3  20   0      114.77      113.21      6.78 o 
   4  20   0      242.23      186.69      9.67 o 
   5  20   0        0.31        2.31      2.66 o 
   6  20   0        5.83        6.28      4.17 o 
   1  21   0      241.74      248.03      5.64 o 
   2  21   0       63.01       58.24      3.30 o 
   3  21   0        3.99        8.86      2.40 o 
   4  21   0      140.88      147.63      8.04 o 
   5  21   0        5.91        2.14      2.41 o 
   6  21   0        4.56        2.66      3.90 o 
   0  22   0      990.64     1008.68     23.52 o 
   1  22   0       97.90       83.86      3.62 o 
   2  22   0       47.81       51.89      3.59 o 
   3  22   0      149.24      155.46      6.91 o 
   4  22   0       54.99       61.59      5.84 o 
   5  22   0        2.34        0.14      2.46 o 
   1  23   0       20.77       22.47      2.28 o 
   2  23   0        1.47        2.33      1.76 o 
   3  23   0        0.58        3.63      2.18 o 
   4  23   0      252.03      250.89      9.64 o 
   5  23   0       15.65       13.15      4.37 o 
   0  24   0       10.98       15.32      2.26 o 
   1  24   0        0.93        1.48      1.17 o 
   2  24   0        0.94        0.00      1.47 o 
   3  24   0        6.94        6.82      2.46 o 
   4  24   0      219.68      209.88      9.64 o 
   5  24   0       45.99       43.10      6.70 o 
   1  25   0        5.50       12.49      1.84 o 
   2  25   0       16.68       15.40      2.90 o 
   3  25   0       55.52       52.77      5.18 o 
   4  25   0       31.96       43.29      5.13 o 
   5  25   0       32.67       37.62      6.70 o 
   0  26   0        0.69        0.53      1.90 o 
   1  26   0       51.73       62.74      3.75 o 
   2  26   0        8.03        6.43      2.30 o 
   3  26   0        0.13        0.15      1.98 o 
   4  26   0       45.01       47.59      6.13 o 
   5  26   0        9.85        7.07      4.12 o 
   1  27   0      179.00      163.24      5.74 o 
   2  27   0       58.11       53.96      6.20 o 
   3  27   0      127.92      112.46      7.54 o 
   4  27   0       17.99       14.80      3.58 o 
   5  27   0        3.12        0.00      3.25 o 
   0  28   0      281.23      288.58     11.75 o 
   1  28   0       11.71       20.74      2.63 o 
   2  28   0      140.41      155.30      7.63 o 
   3  28   0       17.65       22.84      4.04 o 
   4  28   0        8.30        9.97      3.21 o 
   5  28   0       17.32       18.28      8.21 o 
   1  29   0      111.85      113.32      7.12 o 
   2  29   0       79.13       82.27      8.15 o 
   3  29   0       76.02       64.36      6.02 o 
   4  29   0        7.06        4.94      3.46 o 
   0  30   0      405.34      407.36     14.71 o 
   1  30   0      272.31      270.78      9.49 o 
   2  30   0       28.27       32.83      4.48 o 
   3  30   0       53.07       60.03      6.22 o 
   4  30   0        0.52        0.53      3.14 o 
   1  31   0       43.59       52.23      5.17 o 
   2  31   0      209.40      196.25      8.57 o 
   3  31   0        4.03        6.72      3.15 o 
   4  31   0        6.69        2.89      4.49 o 
   0  32   0      233.46      245.64     15.90 o 
   1  32   0        0.83        3.18      3.25 o 
   2  32   0       76.84       80.74      8.70 o 
   3  32   0        6.41        7.94      3.12 o 
   4  32   0        0.72        0.00      3.44 o 
   1  33   0        2.05        0.29      2.88 o 
   2  33   0        0.37        2.83      3.61 o 
   3  33   0        9.33        7.06      3.78 o 
   0  34   0       83.69       81.54     11.54 o 
   1  34   0        8.62        7.69      5.13 o 
   2  34   0      187.21      176.64     12.01 o 
   3  34   0       29.15       23.69      4.75 o 
   1  35   0        0.02        0.00      3.85 o 
   2  35   0        0.49        8.06      6.03 o 
   3  35   0        7.26        7.44      6.41 o 
   0  36   0       36.65       39.74      8.72 o 
   1  36   0       21.09       23.85      7.95 o 
   2  36   0       47.90       45.91      7.25 o 
   1  37   0        2.54       11.03      6.15 o 
   2  37   0       17.22        8.46      5.90 o 
   0  38   0        7.99       14.10      6.15 o 
   1  38   0        6.23       12.56      6.41 o 
  -7   1   1       30.02       22.56      5.08 o 
  -6   1   1       44.43       43.74      5.62 o 
  -5   1   1      158.56      126.63      6.21 o 
  -4   1   1      228.38      222.95      6.40 o 
  -3   1   1     1290.38     1228.51     14.03 o 
  -2   1   1       33.80       34.13      1.75 o 
  -1   1   1     6361.97     5995.76     40.63 o 
   0   1   1     2922.00     3113.26     24.17 o 
   1   1   1     1454.99     1352.22     18.36 o 
   2   1   1      391.83      351.54      5.54 o 
   3   1   1       48.37       80.98      6.66 o 
   4   1   1       19.71       16.34      2.65 o 
   5   1   1        2.64        8.16      3.17 o 
   6   1   1       19.59       21.90      7.18 o 
  -7   2   1        5.48        5.38      3.61 o 
  -6   2   1       16.87       21.70      4.53 o 
  -5   2   1       25.82       27.61      3.42 o 
  -4   2   1       12.94       11.04      2.29 o 
  -3   2   1       60.03       82.14      3.43 o 
  -2   2   1        8.62       12.40      0.70 o 
  -1   2   1    12889.76    12068.03     77.24 o 
   0   2   1     1861.28     1853.89     12.82 o 
   1   2   1     1190.71     1192.47     12.18 o 
   2   2   1        0.75        1.65      1.26 o 
   3   2   1     6301.42     6298.83     55.41 o 
   4   2   1     1908.11     1905.06     21.19 o 
   5   2   1      215.13      243.20     10.24 o 
   6   2   1        1.10        8.97      3.81 o 
  -7   3   1       36.73       36.79     10.00 o 
  -6   3   1        0.00        2.53      5.77 o 
  -5   3   1       39.54       49.87      4.92 o 
  -4   3   1      281.83      283.15     11.44 o 
  -3   3   1     1413.48     1411.93     15.09 o 
  -2   3   1      303.08      289.83      3.26 o 
  -1   3   1    12062.01    11041.49     69.83 o 
   0   3   1      497.66      468.29      4.24 o 
   1   3   1      517.32      537.42      6.07 o 
   2   3   1      385.29      404.58      5.99 o 
   3   3   1     2382.18     2447.92     24.48 o 
   4   3   1        0.02        5.74      2.40 o 
   5   3   1      408.06      428.61     10.78 o 
   6   3   1        7.41        2.07      3.02 o 
  -7   4   1        1.68        4.87      5.38 o 
  -6   4   1      107.42       95.94      8.16 o 
  -5   4   1       31.25       38.56      3.85 o 
  -4   4   1      175.99      197.54      6.38 o 
  -3   4   1       86.45       84.82      3.18 o 
  -2   4   1        2.14        4.34      0.56 o 
  -1   4   1      512.40      599.51      5.08 o 
   0   4   1    10545.75     9890.69     58.35 o 
   1   4   1     9951.85     9479.27     71.72 o 
   2   4   1     2041.75     1968.20     19.21 o 
   3   4   1      344.61      306.89      7.48 o 
   4   4   1       79.45       75.46      3.55 o 
   5   4   1      119.19      121.19     10.96 o 
   6   4   1       28.72       29.41      5.11 o 
  -7   5   1        2.37       14.10      6.67 o 
  -6   5   1       74.49       96.10      8.25 o 
  -5   5   1       97.36      106.75      6.25 o 
  -4   5   1      114.43      114.67      8.03 o 
  -3   5   1        2.03        2.01      0.62 o 
  -2   5   1      281.09      321.27      3.69 o 
  -1   5   1     2448.39     2409.17     14.54 o 
   0   5   1      198.85      230.86      2.74 o 
   1   5   1     1867.92     1929.35     15.61 o 
   2   5   1       28.16       22.83      1.41 o 
   3   5   1       58.40       82.77      3.99 o 
   4   5   1       62.48       65.98      4.61 o 
   5   5   1      228.92      247.63      8.27 o 
   6   5   1       57.03       73.08      7.61 o 
  -7   6   1        1.14        3.85      5.13 o 
  -6   6   1       49.10       50.94      6.79 o 
  -5   6   1       88.79       87.31      5.73 o 
  -4   6   1       39.92       37.71      2.66 o 
  -3   6   1       74.30       66.08      1.87 o 
  -2   6   1     1395.82     1326.44     11.40 o 
  -1   6   1      551.53      599.69      4.60 o 
   0   6   1     2508.23     2457.27     15.12 o 
   1   6   1      172.99      171.74      2.73 o 
   2   6   1     2410.27     2405.01     19.29 o 
   3   6   1      232.93      274.10      4.86 o 
   4   6   1      569.25      556.16     14.13 o 
   5   6   1      529.52      583.66     23.86 o 
   6   6   1       19.08       14.16      5.26 o 
  -7   7   1        1.55        2.05      5.13 o 
  -6   7   1       28.97       25.38      7.18 o 
  -5   7   1       28.52       34.21      4.67 o 
  -4   7   1       66.05       78.10      3.69 o 
  -3   7   1       12.99       21.55      1.28 o 
  -2   7   1      107.22       96.16      2.39 o 
  -1   7   1      857.95      757.14      6.78 o 
   0   7   1    16910.58    15503.42     87.44 o 
   1   7   1    26490.06    24547.61    180.16 o 
   2   7   1       30.99       46.39      1.81 o 
   3   7   1      267.89      272.12      4.47 o 
   4   7   1      242.25      212.87      6.93 o 
   5   7   1      490.77      444.94     11.31 o 
   6   7   1       33.14       31.84      6.15 o 
  -7   8   1        0.04        4.62      5.38 o 
  -6   8   1      148.14      169.74     13.85 o 
  -5   8   1       72.42       79.20     14.26 o 
  -4   8   1      139.21      128.17      4.24 o 
  -3   8   1      212.08      196.98      3.73 o 
  -2   8   1      701.24      723.96      6.12 o 
  -1   8   1      796.17      706.14      7.18 o 
   0   8   1     1629.99     1464.25      9.95 o 
   1   8   1     2081.98     2044.06     14.49 o 
   2   8   1      292.04      265.55      3.98 o 
   3   8   1       85.12       74.13      2.26 o 
   4   8   1      138.67      116.46      5.44 o 
   5   8   1        9.49        3.51      2.07 o 
   6   8   1       34.95       45.13      9.23 o 
  -7   9   1        4.65        6.15      5.90 o 
  -6   9   1       34.77       61.03     10.51 o 
  -5   9   1       53.47       52.78      5.49 o 
  -4   9   1       18.76       14.46      1.70 o 
  -3   9   1      204.03      190.84      3.20 o 
  -2   9   1     1487.40     1444.62     10.55 o 
  -1   9   1     1110.49     1053.25      9.89 o 
   0   9   1      715.37      753.70      6.05 o 
   1   9   1     1810.30     1804.88     13.17 o 
   2   9   1       12.06        7.75      0.97 o 
   3   9   1      170.70      189.94      4.67 o 
   4   9   1       39.29       41.22      3.81 o 
   5   9   1        0.10        2.34      2.32 o 
   6   9   1       92.84       93.33     13.33 o 
  -7  10   1       28.29       32.31      8.72 o 
  -6  10   1        0.54        0.00      3.07 o 
  -5  10   1       46.16       47.59      5.87 o 
  -4  10   1       68.12       67.22      4.30 o 
  -3  10   1      193.55      176.69      3.25 o 
  -2  10   1      207.55      215.80      3.15 o 
  -1  10   1     2156.77     2039.63     17.02 o 
   0  10   1     1415.90     1421.96      9.99 o 
   1  10   1     2544.93     2489.02     18.44 o 
   2  10   1       10.09       25.33      1.76 o 
   3  10   1      155.37      146.91      5.95 o 
   4  10   1       61.88       65.23      4.83 o 
   5  10   1      448.24      440.59     11.29 o 
   6  10   1        0.56        2.05      4.87 o 
  -6  11   1       29.42       34.91      7.69 o 
  -5  11   1      118.10      130.71      9.60 o 
  -4  11   1      327.93      345.06      8.77 o 
  -3  11   1      654.06      693.26      7.13 o 
  -2  11   1        0.29        2.40      0.70 o 
  -1  11   1       62.15       63.04      2.16 o 
   0  11   1     2631.07     2597.61     16.66 o 
   1  11   1     1051.53     1048.62      9.39 o 
   2  11   1     1338.74     1337.48     11.68 o 
   3  11   1       68.67       68.66      3.42 o 
   4  11   1      320.50      314.32      7.58 o 
   5  11   1       18.47       14.22      4.62 o 
   6  11   1       91.55      104.10     13.59 o 
  -6  12   1       95.19       90.45     10.00 o 
  -5  12   1        0.72        3.22      2.20 o 
  -4  12   1      278.31      286.54     10.99 o 
  -3  12   1      101.18       90.49      2.28 o 
  -2  12   1      277.36      298.48      4.75 o 
  -1  12   1      196.83      214.82      5.05 o 
   0  12   1       27.85       26.06      1.56 o 
   1  12   1      467.12      443.01      7.53 o 
   2  12   1     8166.04     8448.85     56.44 o 
   3  12   1      192.21      203.68      6.77 o 
   4  12   1      137.38      140.10      9.55 o 
   5  12   1       36.44       44.08      6.24 o 
   6  12   1        0.15        4.53      3.39 o 
  -6  13   1        0.11        0.00      2.81 o 
  -5  13   1      103.38       98.86     12.48 o 
  -4  13   1      220.69      213.23      7.26 o 
  -3  13   1       69.00       49.94      1.61 o 
  -2  13   1     1021.99      964.30     10.27 o 
  -1  13   1       54.45       50.33      2.71 o 
   0  13   1      576.01      551.77      5.58 o 
   1  13   1     1686.64     1593.27     15.76 o 
   2  13   1     1852.56     1892.84     15.58 o 
   3  13   1       55.84       66.93      3.45 o 
   4  13   1      453.05      427.66      9.15 o 
   5  13   1      111.05      110.53      9.25 o 
   6  13   1        5.11        4.93      3.50 o 
  -6  14   1        7.82        8.63      4.05 o 
  -5  14   1        0.24        1.78      2.30 o 
  -4  14   1      159.92      153.98      6.32 o 
  -3  14   1      398.81      368.61      5.00 o 
  -2  14   1     1317.20     1362.09     13.41 o 
  -1  14   1     1273.40     1228.08     12.23 o 
   0  14   1       53.47       49.05      1.86 o 
   1  14   1        1.70        3.37      0.81 o 
   2  14   1       73.39       73.46      2.70 o 
   3  14   1      128.10      120.91      4.23 o 
   4  14   1      276.25      294.77      9.56 o 
   5  14   1       14.08       17.83      4.44 o 
   6  14   1        5.12        4.36      3.26 o 
  -6  15   1       24.71       19.58      4.98 o 
  -5  15   1      248.06      257.07      9.10 o 
  -4  15   1        1.40        0.71      1.77 o 
  -3  15   1        2.96        4.08      1.57 o 
  -2  15   1      680.79      594.74      7.79 o 
  -1  15   1       76.88       88.39      2.80 o 
   0  15   1      747.51      752.40      7.09 o 
   1  15   1      233.81      235.66      5.47 o 
   2  15   1     1720.41     1699.07     14.57 o 
   3  15   1      152.13      138.33      4.61 o 
   4  15   1       11.56        1.37      2.36 o 
   5  15   1       37.72       47.81      8.91 o 
   6  15   1       14.78       14.24      4.52 o 
  -6  16   1       32.83       39.44      6.68 o 
  -5  16   1        7.32        6.73      3.00 o 
  -4  16   1      129.40      130.18      6.73 o 
  -3  16   1      333.08      343.91      9.07 o 
  -2  16   1     1299.06     1394.28     14.03 o 
  -1  16   1       77.20       93.60      2.85 o 
   0  16   1       40.49       26.59      1.89 o 
   1  16   1      511.29      522.04      7.15 o 
   2  16   1      220.51      218.21      4.90 o 
   3  16   1        0.82        1.30      1.70 o 
   4  16   1      731.92      651.85     14.93 o 
   5  16   1       17.76       12.49      3.29 o 
   6  16   1        0.13        7.27      4.74 o 
  -6  17   1        2.83        9.00      4.08 o 
  -5  17   1      118.30      129.71      7.56 o 
  -4  17   1      225.64      223.70     14.60 o 
  -3  17   1       61.38       63.40      4.73 o 
  -2  17   1       30.57       31.03      2.05 o 
  -1  17   1      128.49      109.48      3.05 o 
   0  17   1       21.25       13.51      1.23 o 
   1  17   1      556.50      573.53      7.22 o 
   2  17   1       23.87       20.37      1.73 o 
   3  17   1      156.86      172.88      8.69 o 
   4  17   1      281.01      272.46      9.55 o 
   5  17   1       99.76      113.50      7.77 o 
   6  17   1        7.52       14.21      4.44 o 
  -6  18   1       13.47       17.69      5.26 o 
  -5  18   1       53.00       53.86      5.46 o 
  -4  18   1      396.27      362.95     10.47 o 
  -3  18   1       20.24       19.11      3.36 o 
  -2  18   1       33.12       39.67      2.69 o 
  -1  18   1      746.80      817.86      8.72 o 
   0  18   1      208.88      205.38      3.64 o 
   1  18   1       39.63       27.40      1.84 o 
   2  18   1        8.17        8.10      1.12 o 
   3  18   1       79.82       80.23      8.52 o 
   4  18   1       14.35        9.89      3.83 o 
   5  18   1        1.18        1.92      2.54 o 
   6  18   1       64.66       78.97      8.96 o 
  -6  19   1       82.52       85.95      9.49 o 
  -5  19   1       88.00      115.23      7.79 o 
  -4  19   1      200.85      182.49      7.61 o 
  -3  19   1       62.13       57.34      4.72 o 
  -2  19   1       22.81       22.19      2.12 o 
  -1  19   1       53.22       58.96      3.17 o 
   0  19   1     1017.29     1049.01     10.06 o 
   1  19   1       12.08       11.46      1.47 o 
   2  19   1       82.11      103.02      3.80 o 
   3  19   1       34.96       21.71      3.29 o 
   4  19   1       10.32       13.77      3.16 o 
   5  19   1       38.84       35.62      6.28 o 
   6  19   1        0.01        7.23      4.12 o 
  -6  20   1       19.08       20.20      5.53 o 
  -5  20   1        2.30        0.00      2.39 o 
  -4  20   1       31.68       41.87      4.59 o 
  -3  20   1       12.42       14.07      5.13 o 
  -2  20   1      259.34      280.37      6.51 o 
  -1  20   1       18.17       19.11      1.85 o 
   0  20   1       23.43       25.92      3.22 o 
   1  20   1       99.77      109.03      3.14 o 
   2  20   1        1.74        3.20      1.19 o 
   3  20   1       48.07       47.56      4.72 o 
   4  20   1       27.68       23.88      4.10 o 
   5  20   1       39.23       41.37      5.23 o 
  -6  21   1        3.22        0.00      3.57 o 
  -5  21   1       14.59        9.87      3.21 o 
  -4  21   1      118.26      113.33      7.22 o 
  -3  21   1       19.57       21.23      3.25 o 
  -2  21   1       11.90        6.13      1.58 o 
  -1  21   1       11.92       12.56      1.81 o 
   0  21   1      127.65      142.33      3.32 o 
   1  21   1       17.43       19.08      1.61 o 
   2  21   1        2.80        1.44      1.41 o 
   3  21   1      350.00      367.48     10.93 o 
   4  21   1       45.51       40.04      4.98 o 
   5  21   1       34.35       37.37      5.13 o 
  -6  22   1       22.04       21.11      6.54 o 
  -5  22   1      262.00      255.47     10.41 o 
  -4  22   1       37.83       47.25      5.09 o 
  -3  22   1       17.92       18.84      4.14 o 
  -2  22   1        8.69        8.91      1.82 o 
  -1  22   1      244.36      236.10      8.43 o 
   0  22   1     1295.04     1314.93     12.27 o 
   1  22   1      192.57      224.42      8.21 o 
   2  22   1      277.96      270.67      8.68 o 
   3  22   1      122.79      118.76      7.39 o 
   4  22   1        7.44        6.85      4.43 o 
   5  22   1        1.49        0.91      3.25 o 
  -5  23   1        0.35        1.03      3.35 o 
  -4  23   1       26.17       30.33      4.36 o 
  -3  23   1        0.03        0.00      1.82 o 
  -2  23   1      215.89      202.16      6.66 o 
  -1  23   1      825.18      886.36     12.27 o 
   0  23   1      516.12      549.68      8.15 o 
   1  23   1      209.76      208.43      6.36 o 
   2  23   1       61.49       66.41      5.19 o 
   3  23   1       83.42       86.90      9.42 o 
   4  23   1      204.75      198.84      8.97 o 
   5  23   1       28.29       27.99      9.23 o 
  -5  24   1       37.49       39.87      7.56 o 
  -4  24   1        0.00        0.00      2.19 o 
  -3  24   1        7.44        8.41      2.59 o 
  -2  24   1       48.38       41.15      3.35 o 
  -1  24   1      341.16      338.26      7.17 o 
   0  24   1      169.52      172.68      3.82 o 
   1  24   1       18.90       21.70      2.38 o 
   2  24   1       11.14        9.65      2.49 o 
   3  24   1      118.86      133.63      8.17 o 
   4  24   1       65.07       52.72      5.72 o 
   5  24   1        3.80        5.66      3.90 o 
  -5  25   1       35.75       32.07      6.16 o 
  -4  25   1       49.16       44.69      5.18 o 
  -3  25   1      133.19      136.95      7.48 o 
  -2  25   1      128.03      120.49      6.56 o 
  -1  25   1        2.57       10.51      1.95 o 
   0  25   1      228.26      219.01      4.88 o 
   1  25   1        2.00        1.95      2.04 o 
   2  25   1       28.40       31.47      3.96 o 
   3  25   1       56.37       53.35      5.56 o 
   4  25   1       19.03       24.20      4.69 o 
   5  25   1       66.85       61.76      8.03 o 
  -5  26   1       11.06       11.34      4.96 o 
  -4  26   1       58.52       59.50      5.98 o 
  -3  26   1       17.22       24.03      3.97 o 
  -2  26   1        1.81        4.35      2.21 o 
  -1  26   1      444.38      420.22      7.92 o 
   0  26   1       29.68       33.14      5.48 o 
   1  26   1      176.56      163.06      5.23 o 
   2  26   1       25.21       28.67      3.89 o 
   3  26   1        0.10        7.19     10.40 o 
   4  26   1       11.77       12.06      3.34 o 
   5  26   1        0.13        5.38      4.08 o 
  -5  27   1        0.18        2.34      3.98 o 
  -4  27   1       13.79       17.09      3.79 o 
  -3  27   1       22.64       29.57      4.28 o 
  -2  27   1      149.94      155.99      7.19 o 
  -1  27   1      239.69      247.39      7.92 o 
   0  27   1       16.64       21.03      2.95 o 
   1  27   1      279.33      264.74      6.74 o 
   2  27   1      104.36      109.01      7.56 o 
   3  27   1       33.09       45.43      5.43 o 
   4  27   1        0.04        1.82      2.66 o 
  -5  28   1        0.05        0.70      6.41 o 
  -4  28   1        0.84        0.00      2.46 o 
  -3  28   1      116.41      115.59      7.74 o 
  -2  28   1      572.11      572.73     13.88 o 
  -1  28   1        5.37        6.12      1.73 o 
   0  28   1      296.75      294.80     22.32 o 
   1  28   1        5.54        8.44      2.60 o 
   2  28   1        3.50        0.47      2.16 o 
   3  28   1       42.46       37.34      5.42 o 
   4  28   1        3.50        7.06      3.06 o 
  -4  29   1      147.67      147.35     11.50 o 
  -3  29   1      255.94      242.59      9.67 o 
  -2  29   1      336.54      319.34     14.36 o 
  -1  29   1      244.75      247.45      9.25 o 
   0  29   1        4.64       15.10      3.16 o 
   1  29   1      494.57      491.87     12.97 o 
   2  29   1       60.48       64.70      5.81 o 
   3  29   1       40.39       34.70      4.74 o 
   4  29   1       39.04       37.92      5.23 o 
  -4  30   1       73.31       85.32      9.27 o 
  -3  30   1      117.03      127.76      8.38 o 
  -2  30   1      230.91      244.42     11.92 o 
  -1  30   1        0.08        6.83      2.55 o 
   0  30   1        0.07        0.00      2.06 o 
   1  30   1       18.45       25.01      7.44 o 
   2  30   1       47.87       40.36      5.84 o 
   3  30   1        0.33        1.61      2.76 o 
   4  30   1        2.65        1.41      3.26 o 
  -4  31   1       50.61       40.33      6.78 o 
  -3  31   1      189.11      174.25      9.46 o 
  -2  31   1       29.79       34.58      4.49 o 
  -1  31   1      114.67      105.16      7.26 o 
   0  31   1      173.95      177.12      8.06 o 
   1  31   1      123.15      105.92      9.49 o 
   2  31   1       19.48       21.07      3.87 o 
   3  31   1       30.32       26.01      4.44 o 
   4  31   1        0.15        2.33      3.26 o 
  -4  32   1       14.34       17.81      5.29 o 
  -3  32   1       81.21       90.73      7.43 o 
  -2  32   1       60.45       64.81      6.00 o 
  -1  32   1      236.33      204.47     12.91 o 
   0  32   1        0.36        1.58      4.23 o 
   1  32   1        9.21        7.69      5.38 o 
   2  32   1      216.86      196.06     11.50 o 
   3  32   1       12.73       18.34      5.35 o 
  -3  33   1      104.41       97.71      7.64 o 
  -2  33   1       73.22       62.77      7.89 o 
  -1  33   1        0.52        7.51      6.67 o 
   0  33   1       23.46       21.48      6.03 o 
   1  33   1       46.32       39.74      8.97 o 
   2  33   1       77.93       72.94      8.43 o 
   3  33   1       60.78       65.04      6.64 o 
  -3  34   1       14.67       15.04      4.98 o 
  -2  34   1        2.97        2.99      8.85 o 
  -1  34   1       41.57       51.03      6.96 o 
   0  34   1       24.26       25.86      4.96 o 
   1  34   1      272.95      264.36     18.21 o 
   2  34   1        9.17        0.00      3.33 o 
   3  34   1        8.49        7.67      3.40 o 
  -3  35   1        2.07        5.13      6.41 o 
  -2  35   1      220.23      199.09     12.06 o 
  -1  35   1        1.48        8.21      3.99 o 
   0  35   1       11.46       16.64      4.42 o 
   1  35   1      103.95      107.18     13.59 o 
   2  35   1        5.63       16.41      6.92 o 
   3  35   1        8.21        0.00      4.62 o 
  -2  36   1       28.66       25.39      5.89 o 
  -1  36   1        0.13        6.92      5.90 o 
   0  36   1        1.92        4.74      3.53 o 
   1  36   1       45.79       51.03     10.00 o 
   2  36   1        0.08        0.00      4.62 o 
  -2  37   1        7.25        4.29      5.00 o 
  -1  37   1        1.41        3.08      5.38 o 
   0  37   1        0.28        0.00      4.87 o 
   1  37   1        2.41        4.36      4.87 o 
   2  37   1        2.53        0.00      4.36 o 
  -1  38   1       14.96        1.79      4.87 o 
   0  38   1       19.45       18.97      6.41 o 
   1  38   1        0.94        1.79      4.87 o 
   0  39   1        3.20        2.82      5.13 o 
  -7   0   2       19.10       21.03      6.67 o 
  -6   0   2       41.51       45.13      8.21 o 
  -5   0   2      267.00      313.20     35.90 o 
  -4   0   2      894.36      873.19     17.58 o 
  -3   0   2      396.30      424.62     14.36 o 
  -2   0   2     1442.87     1470.37     15.12 o 
  -1   0   2     8918.43     8560.99     82.42 o 
   0   0   2       14.40       20.26      3.08 o 
   1   0   2     3472.90     3476.22     44.85 o 
   2   0   2       76.34       29.23      4.62 o 
   3   0   2       61.53       72.10      4.92 o 
   4   0   2      163.64      137.57      6.89 o 
   5   0   2      161.91      151.03     14.36 o 
   6   0   2       24.89       21.80      7.18 o 
  -7   1   2       31.67       37.03      8.59 o 
  -6   1   2      114.32      104.13     13.33 o 
  -5   1   2      254.95      261.16      6.86 o 
  -4   1   2      192.28      196.72      5.54 o 
  -3   1   2        0.02        1.31      1.05 o 
  -2   1   2      551.05      513.78      5.05 o 
  -1   1   2    24040.71    22074.67    138.35 o 
   0   1   2     1399.21     1439.60     13.45 o 
   1   1   2      103.84       85.32      3.52 o 
   2   1   2      771.94      723.61     33.46 o 
   3   1   2      470.14      506.83      8.55 o 
   4   1   2      155.08      162.96      5.20 o 
   5   1   2       10.37        2.45      3.72 o 
   6   1   2        0.91        0.00      2.88 o 
  -7   2   2       15.79       25.15      5.25 o 
  -6   2   2       11.84       15.38      4.08 o 
  -5   2   2      239.24      271.41      8.33 o 
  -4   2   2        3.11        8.15      1.56 o 
  -3   2   2      262.58      280.34      4.63 o 
  -2   2   2       71.99       64.24      1.81 o 
  -1   2   2     1040.36     1137.35     10.16 o 
   0   2   2     6153.73     6034.99     48.55 o 
   1   2   2      292.23      294.47      4.87 o 
   2   2   2       91.75       95.68      4.22 o 
   3   2   2      500.53      505.64      8.57 o 
   4   2   2       19.82       16.12      2.22 o 
   5   2   2        4.04        1.09      3.33 o 
   6   2   2        7.12        5.44      3.76 o 
  -7   3   2       41.74       29.23      7.95 o 
  -6   3   2      189.34      190.01      9.77 o 
  -5   3   2      290.40      299.90      9.04 o 
  -4   3   2        5.38        2.49      1.27 o 
  -3   3   2       27.53       32.32      1.67 o 
  -2   3   2      282.02      261.93      4.77 o 
  -1   3   2     2866.19     2988.39     28.29 o 
   0   3   2    14392.85    13716.44     94.13 o 
   1   3   2       17.65       26.51      2.50 o 
   2   3   2       52.02       69.05      4.70 o 
   3   3   2     1180.12     1223.32     17.34 o 
   4   3   2      183.33      189.26      5.58 o 
   5   3   2      169.39      187.30     18.21 o 
   6   3   2       42.59       45.64      6.53 o 
  -7   4   2        7.32        0.77      4.87 o 
  -6   4   2       24.45       20.38      4.49 o 
  -5   4   2       12.15       11.83      2.77 o 
  -4   4   2      236.69      240.13      5.85 o 
  -3   4   2        6.82        6.33      0.96 o 
  -2   4   2     3261.58     3182.91     20.72 o 
  -1   4   2     1306.16     1380.91     10.89 o 
   0   4   2     7417.81     7372.89     52.14 o 
   1   4   2     1257.94     1298.90     14.57 o 
   2   4   2        0.19        0.00      0.87 o 
   3   4   2      317.95      310.86      7.36 o 
   4   4   2       72.22       65.28      4.88 o 
   5   4   2       66.57       79.57      7.59 o 
   6   4   2       16.79       18.67      4.70 o 
  -7   5   2       10.89       13.59      6.67 o 
  -6   5   2        3.38        4.02      2.99 o 
  -5   5   2        0.02        0.71      1.54 o 
  -4   5   2       68.74       66.80      3.00 o 
  -3   5   2        1.61        1.29      0.52 o 
  -2   5   2      525.76      523.11      5.33 o 
  -1   5   2      286.74      250.04      3.28 o 
   0   5   2     5488.88     5438.61     42.16 o 
   1   5   2       28.65       32.96      2.03 o 
   2   5   2      167.98      182.39      4.42 o 
   3   5   2       46.09       61.38      3.71 o 
   4   5   2      715.13      636.29     17.18 o 
   5   5   2        0.11        0.00      1.95 o 
   6   5   2       34.72       40.83      6.39 o 
  -7   6   2        9.20        9.23      5.90 o 
  -6   6   2       58.14       44.31      6.28 o 
  -5   6   2       49.67       40.85      4.13 o 
  -4   6   2      138.80      120.10      3.61 o 
  -3   6   2        0.45        0.00      0.49 o 
  -2   6   2       18.87       24.26      1.16 o 
  -1   6   2     3047.48     2882.25     19.26 o 
   0   6   2     5646.23     5505.91     35.07 o 
   1   6   2     1320.97     1346.24     12.47 o 
   2   6   2     1822.90     1773.61     17.38 o 
   3   6   2       51.16       51.33      3.85 o 
   4   6   2      106.76      118.49     14.33 o 
   5   6   2       36.37       25.23      4.15 o 
   6   6   2       12.39       19.61      4.80 o 
  -7   7   2        3.48        4.10      5.64 o 
  -6   7   2       33.81       28.05     13.21 o 
  -5   7   2      126.75      109.32      6.73 o 
  -4   7   2      628.92      620.93      8.70 o 
  -3   7   2       46.73       64.24      2.06 o 
  -2   7   2       97.93       75.65      1.70 o 
  -1   7   2      185.23      167.01      3.39 o 
   0   7   2     2608.73     2682.24     18.39 o 
   1   7   2      144.02      133.12      2.89 o 
   2   7   2      221.84      250.12      4.56 o 
   3   7   2      127.73      117.87      4.01 o 
   4   7   2      558.93      604.52     12.84 o 
   5   7   2       26.86       19.81      5.39 o 
   6   7   2       23.83       22.18      7.82 o 
  -7   8   2        1.47        6.67      5.90 o 
  -6   8   2       33.86       28.63      8.85 o 
  -5   8   2        2.70        4.50      2.38 o 
  -4   8   2      545.03      497.87      6.82 o 
  -3   8   2       80.30       83.73      2.36 o 
  -2   8   2       73.32       82.56      1.81 o 
  -1   8   2       13.51       15.45      2.04 o 
   0   8   2     1621.82     1710.58     12.78 o 
   1   8   2      281.85      258.76      4.13 o 
   2   8   2      605.32      669.47      8.22 o 
   3   8   2        0.94        1.65      1.63 o 
   4   8   2       34.69       36.56      3.98 o 
   5   8   2       71.85       74.16      7.51 o 
   6   8   2        2.47        7.69      5.64 o 
  -7   9   2        0.50       10.51      6.15 o 
  -6   9   2        2.61        5.28      3.61 o 
  -5   9   2       24.42       18.91      3.19 o 
  -4   9   2      119.49      133.22      3.75 o 
  -3   9   2        5.22        4.02      0.69 o 
  -2   9   2       31.97       24.96      1.20 o 
  -1   9   2     1429.95     1404.71     10.93 o 
   0   9   2       30.61       26.76      1.50 o 
   1   9   2       17.16       10.18      1.21 o 
   2   9   2      507.69      526.81      7.11 o 
   3   9   2     1134.05     1063.75     12.42 o 
   4   9   2     1183.11     1141.48     18.98 o 
   5   9   2      923.16      851.69     17.11 o 
   6   9   2        2.08       12.56      6.41 o 
  -7  10   2       12.52        9.23      6.15 o 
  -6  10   2        0.65        5.25      3.53 o 
  -5  10   2      312.13      277.24     11.60 o 
  -4  10   2      202.31      204.30      5.21 o 
  -3  10   2       34.62       50.22      1.76 o 
  -2  10   2        3.87        7.73      0.76 o 
  -1  10   2      458.31      510.48      6.19 o 
   0  10   2       60.88       68.77      2.42 o 
   1  10   2      654.07      715.86      8.47 o 
   2  10   2        0.42        0.00      0.90 o 
   3  10   2      131.20      139.48      4.84 o 
   4  10   2       66.97       84.93      6.03 o 
   5  10   2      302.83      314.18     10.17 o 
   6  10   2        0.34        0.00      3.85 o 
  -6  11   2        0.49        0.00      2.90 o 
  -5  11   2       83.03       77.80      7.16 o 
  -4  11   2       39.93       39.03      2.48 o 
  -3  11   2       11.50       16.38      1.39 o 
  -2  11   2       17.12       23.44      1.35 o 
  -1  11   2     1068.10     1061.79      9.09 o 
   0  11   2      507.45      483.51      5.43 o 
   1  11   2     1527.39     1475.62     13.91 o 
   2  11   2        0.73        0.00      0.86 o 
   3  11   2      146.63      153.16      4.75 o 
   4  11   2      122.82      117.47      6.81 o 
   5  11   2      210.28      208.86     13.87 o 
   6  11   2       20.70       28.21      7.95 o 
  -6  12   2       40.24       47.71      6.71 o 
  -5  12   2      114.47      116.59      6.13 o 
  -4  12   2       68.74       67.48      5.81 o 
  -3  12   2      446.10      457.74      5.23 o 
  -2  12   2       53.91       52.09      2.02 o 
  -1  12   2        0.43        1.32      0.64 o 
   0  12   2     1846.47     1995.23     15.25 o 
   1  12   2     1599.94     1693.28     15.55 o 
   2  12   2        7.59        7.04      1.81 o 
   3  12   2       66.91       84.34      6.33 o 
   4  12   2        0.90        0.73      2.10 o 
   5  12   2        3.45        2.32      3.14 o 
   6  12   2       26.38       12.56      6.41 o 
  -6  13   2        6.90        2.76      3.79 o 
  -5  13   2       90.57       78.49      5.30 o 
  -4  13   2       34.92       34.56      3.42 o 
  -3  13   2      465.30      508.28      5.62 o 
  -2  13   2      357.86      370.03      4.96 o 
  -1  13   2      345.35      398.49      6.04 o 
   0  13   2      255.67      324.38      4.47 o 
   1  13   2     1601.58     1632.66     15.28 o 
   2  13   2        0.84        0.00      0.79 o 
   3  13   2      171.79      165.09      7.36 o 
   4  13   2       63.36       81.10      5.09 o 
   5  13   2       77.48       96.84      8.96 o 
   6  13   2       37.50       43.33      9.49 o 
  -6  14   2        3.46        5.76      4.36 o 
  -5  14   2       14.70       18.69      4.40 o 
  -4  14   2       21.98       15.37      3.62 o 
  -3  14   2       29.97       34.64      2.12 o 
  -2  14   2        0.64        0.13      0.70 o 
  -1  14   2      191.90      200.85      3.43 o 
   0  14   2      432.12      424.93      5.29 o 
   1  14   2      973.90     1107.57     21.98 o 
   2  14   2       29.03       23.27      1.94 o 
   3  14   2        4.93        7.67      1.82 o 
   4  14   2        0.00        0.00      2.76 o 
   5  14   2       13.60       17.45      6.03 o 
   6  14   2       23.33       22.01      5.11 o 
  -6  15   2       14.19        8.96      4.23 o 
  -5  15   2      673.49      637.81     15.98 o 
  -4  15   2       94.81      107.14      9.72 o 
  -3  15   2       40.28       43.51      3.15 o 
  -2  15   2      924.30      893.00      8.99 o 
  -1  15   2      652.62      596.63      6.53 o 
   0  15   2     1846.40     1876.28     14.63 o 
   1  15   2     2991.37     3007.47     25.05 o 
   2  15   2      849.67      816.94      9.82 o 
   3  15   2      408.39      365.64     13.25 o 
   4  15   2      213.31      197.13      9.42 o 
   5  15   2        0.67        0.00      2.62 o 
   6  15   2        6.55        3.29      3.61 o 
  -6  16   2        0.19        0.00      2.95 o 
  -5  16   2        1.34        4.94      2.73 o 
  -4  16   2       24.65       31.57      3.60 o 
  -3  16   2       51.27       51.02      3.21 o 
  -2  16   2        1.39        2.95      1.03 o 
  -1  16   2     1784.73     1770.45     14.10 o 
   0  16   2     2944.21     3131.51     22.22 o 
   1  16   2       96.45      103.20      3.22 o 
   2  16   2       91.45       80.62      3.48 o 
   3  16   2       28.91       28.34      2.89 o 
   4  16   2       43.60       36.97      4.69 o 
   5  16   2       28.83       30.81      5.61 o 
   6  16   2        0.02        4.28      8.33 o 
  -6  17   2        1.41        1.01      3.39 o 
  -5  17   2       34.25       32.78      4.21 o 
  -4  17   2      140.38      129.16      6.59 o 
  -3  17   2        0.22        1.16      1.28 o 
  -2  17   2      125.22      125.76      3.45 o 
  -1  17   2      365.74      393.35      5.26 o 
   0  17   2      711.78      700.01      7.93 o 
   1  17   2        2.18        3.73      1.08 o 
   2  17   2       33.31       29.48      2.17 o 
   3  17   2       23.57       23.52      3.73 o 
   4  17   2      279.52      246.90      9.68 o 
   5  17   2        1.22        0.00      2.70 o 
  -6  18   2        7.37        2.92      3.87 o 
  -5  18   2       39.33       42.97      5.59 o 
  -4  18   2        4.47        4.05      3.10 o 
  -3  18   2       55.96       53.58      4.47 o 
  -2  18   2      688.25      736.07     10.45 o 
  -1  18   2       38.13       33.19      1.87 o 
   0  18   2      133.96      140.78      3.40 o 
   1  18   2      481.06      511.29      7.42 o 
   2  18   2      235.62      241.32      5.07 o 
   3  18   2       42.93       46.82      4.83 o 
   4  18   2       88.34       87.23      7.05 o 
   5  18   2        0.38        0.00      2.65 o 
  -6  19   2       70.76       79.85     15.00 o 
  -5  19   2      119.09       95.24      9.28 o 
  -4  19   2        8.17       14.14      3.56 o 
  -3  19   2       18.15       16.54      2.80 o 
  -2  19   2       42.51       38.97      3.54 o 
  -1  19   2      110.15      106.41      2.92 o 
   0  19   2     1047.99     1050.39     10.57 o 
   1  19   2       52.18       46.76      3.42 o 
   2  19   2      206.10      202.12      5.34 o 
   3  19   2      299.48      323.96     10.29 o 
   4  19   2      358.07      363.41     18.09 o 
   5  19   2      108.73      111.14      8.22 o 
  -6  20   2        0.03        0.52      3.63 o 
  -5  20   2        1.90        0.00      2.18 o 
  -4  20   2       73.86       69.81      5.64 o 
  -3  20   2        1.72        2.87      1.88 o 
  -2  20   2      481.37      517.05     11.53 o 
  -1  20   2      617.71      631.61      7.74 o 
   0  20   2        7.57        6.02      1.26 o 
   1  20   2        0.08        0.78      0.96 o 
   2  20   2       18.43       24.40      3.01 o 
   3  20   2       14.46       20.73      3.70 o 
   4  20   2       30.30       35.39      4.89 o 
   5  20   2        4.60        8.40      4.49 o 
  -6  21   2        0.46        0.00      3.25 o 
  -5  21   2       14.44       12.64      3.13 o 
  -4  21   2        2.90        6.97      2.56 o 
  -3  21   2      219.82      228.05      8.16 o 
  -2  21   2      869.17      831.87     11.83 o 
  -1  21   2     3158.77     3197.90     27.56 o 
   0  21   2       87.62       82.61      3.06 o 
   1  21   2       76.64       83.75      3.35 o 
   2  21   2      268.22      257.59      7.74 o 
   3  21   2      464.20      465.23     12.97 o 
   4  21   2       89.54       93.70      7.95 o 
   5  21   2      154.19      162.96     12.31 o 
  -5  22   2       28.30       30.97      5.84 o 
  -4  22   2       30.14       28.49      4.03 o 
  -3  22   2      172.15      198.92      7.76 o 
  -2  22   2       71.40       80.28      4.09 o 
  -1  22   2      652.63      684.38     19.90 o 
   0  22   2      204.58      203.78      4.25 o 
   1  22   2       12.14       10.16      1.58 o 
   2  22   2      530.44      581.60     13.75 o 
   3  22   2      842.52      877.00     18.60 o 
   4  22   2        2.73        1.63      2.48 o 
   5  22   2       20.24       25.81      7.69 o 
  -5  23   2        5.30        5.35      4.62 o 
  -4  23   2        9.54       11.71      2.97 o 
  -3  23   2        3.65        4.35      2.17 o 
  -2  23   2       57.65       61.05      3.72 o 
  -1  23   2        0.37        1.97      1.41 o 
   0  23   2        0.39        0.51      0.99 o 
   1  23   2       93.58       89.46      4.46 o 
   2  23   2       58.08       76.98      6.36 o 
   3  23   2       91.83       92.94     14.47 o 
   4  23   2       10.93        8.53      3.10 o 
   5  23   2       37.21       31.48      5.98 o 
  -5  24   2        5.75        2.59      3.87 o 
  -4  24   2        4.51        0.97      2.49 o 
  -3  24   2      113.68       89.81      6.45 o 
  -2  24   2       27.39       25.49      2.71 o 
  -1  24   2       11.07        4.54      2.00 o 
   0  24   2       59.35       67.92      3.44 o 
   1  24   2        8.00        6.85      1.76 o 
   2  24   2        0.95        2.48      2.21 o 
   3  24   2      189.54      198.47      8.93 o 
   4  24   2        0.58        0.77      2.46 o 
   5  24   2       64.53       59.35      8.07 o 
  -5  25   2        7.00        7.82      4.35 o 
  -4  25   2        4.35       10.81      3.08 o 
  -3  25   2       95.61       94.44      6.70 o 
  -2  25   2      213.63      207.80      5.96 o 
  -1  25   2       45.21       35.13      3.18 o 
   0  25   2      170.03      178.68      5.03 o 
   1  25   2      260.62      251.80      6.59 o 
   2  25   2      262.38      250.00     16.20 o 
   3  25   2      400.95      377.22     12.19 o 
   4  25   2       13.83       17.50      5.15 o 
  -5  26   2        6.37        4.94      4.05 o 
  -4  26   2        0.04        0.00      2.21 o 
  -3  26   2       27.59       27.49      4.04 o 
  -2  26   2       17.50       21.50      2.67 o 
  -1  26   2       82.37       89.88      4.50 o 
   0  26   2        0.04        1.89      1.80 o 
   1  26   2        8.24       11.26      2.15 o 
   2  26   2      151.78      154.69      7.68 o 
   3  26   2       22.17       14.75      3.53 o 
   4  26   2        0.35        1.37      2.49 o 
  -5  27   2        3.52        1.93      9.36 o 
  -4  27   2        4.25        6.18      2.91 o 
  -3  27   2       66.67       81.22      9.87 o 
  -2  27   2       27.96       29.57      3.44 o 
  -1  27   2      292.68      283.83      6.90 o 
   0  27   2      850.45      849.97     17.59 o 
   1  27   2      209.23      228.38      7.63 o 
   2  27   2      130.91      142.00      8.63 o 
   3  27   2       42.46       38.28      5.85 o 
   4  27   2       37.63       35.61      5.22 o 
  -5  28   2        0.23        0.00      3.71 o 
  -4  28   2        0.58        0.00      2.99 o 
  -3  28   2       20.75       29.01      4.35 o 
  -2  28   2       74.46       92.93      5.66 o 
  -1  28   2        0.36        0.89      1.86 o 
   0  28   2      237.31      240.46      9.12 o 
   1  28   2      105.52      104.73      8.50 o 
   2  28   2       63.87       52.76      5.52 o 
   3  28   2        0.87        0.00      2.07 o 
   4  28   2        6.47       10.48      4.83 o 
  -4  29   2        1.31        0.00      3.69 o 
  -3  29   2       57.89       69.19      6.30 o 
  -2  29   2        5.36        6.39      2.27 o 
  -1  29   2       35.55       48.73      4.75 o 
   0  29   2      153.81      170.46      8.00 o 
   1  29   2       40.25       44.36      8.97 o 
   2  29   2       91.87       97.01      7.19 o 
   3  29   2        9.92        7.48      4.46 o 
   4  29   2        0.44        0.00      5.64 o 
  -4  30   2        6.52        7.85      6.79 o 
  -3  30   2       21.56       22.28      3.52 o 
  -2  30   2       12.32       13.20      2.84 o 
  -1  30   2       11.29       18.63      3.60 o 
   0  30   2       27.58       19.78      3.77 o 
   1  30   2      386.19      344.87     20.00 o 
   2  30   2       31.18       21.57      6.28 o 
   3  30   2        1.41        0.47      2.45 o 
   4  30   2       10.82        6.41      5.90 o 
  -4  31   2       66.57       76.54     13.97 o 
  -3  31   2       17.99       23.77      3.67 o 
  -2  31   2      238.47      243.18      7.99 o 
  -1  31   2       53.17       51.12      5.42 o 
   0  31   2      183.28      178.00      8.40 o 
   1  31   2      101.00       80.00     11.79 o 
   2  31   2       77.98       88.72     13.08 o 
   3  31   2       27.56       33.09      5.62 o 
  -4  32   2       45.35       40.66      7.01 o 
  -3  32   2       17.56       13.55      3.83 o 
  -2  32   2        0.00        5.51      2.50 o 
  -1  32   2        4.30       10.64      3.10 o 
   0  32   2       35.57       37.71      6.41 o 
   1  32   2       72.32       70.51     11.54 o 
   2  32   2        0.12        0.00      4.10 o 
   3  32   2        1.81        0.60      3.26 o 
  -3  33   2      165.02      196.71     10.44 o 
  -2  33   2       27.74       34.69      6.24 o 
  -1  33   2       47.45       46.23      7.39 o 
   0  33   2       51.24       74.18      8.05 o 
   1  33   2       38.38       47.44     10.26 o 
   2  33   2        0.06        6.41      5.64 o 
   3  33   2       18.93       22.29      5.35 o 
  -3  34   2        6.18       12.05      3.70 o 
  -2  34   2        0.03        2.15      3.32 o 
  -1  34   2        1.70        2.94      2.61 o 
   0  34   2        7.18        7.22      3.50 o 
   1  34   2        0.39        1.79      4.62 o 
   2  34   2       15.05        4.10      4.87 o 
  -3  35   2        4.06        9.60      3.63 o 
  -2  35   2       18.18       13.94      4.70 o 
  -1  35   2        0.01        3.39      3.43 o 
   0  35   2       19.45       15.09      4.62 o 
   1  35   2        1.18        3.59      5.38 o 
   2  35   2        2.83        2.56      4.62 o 
  -2  36   2        8.43        7.18      6.41 o 
  -1  36   2        0.89        3.60      3.35 o 
   0  36   2       34.19       40.51      9.23 o 
   1  36   2       42.35       42.56      8.97 o 
   2  36   2       14.36       21.03      7.44 o 
  -2  37   2       51.17       53.08     11.28 o 
  -1  37   2       45.44       55.90     11.03 o 
   0  37   2        1.89        0.00      3.59 o 
   1  37   2       56.40       47.44     10.00 o 
   0  38   2       27.09       29.49      8.21 o 
  -7   1   3       17.59       16.39      5.51 o 
  -6   1   3       35.29       35.16      4.33 o 
  -5   1   3       40.11       54.50      3.52 o 
  -4   1   3        8.38        6.58      1.66 o 
  -3   1   3      637.98      662.76      6.47 o 
  -2   1   3     2268.20     2417.77     17.23 o 
  -1   1   3      814.58      881.76      9.39 o 
   0   1   3       30.27       29.67      2.25 o 
   1   1   3     1182.51     1250.48     13.77 o 
   2   1   3       35.61       30.46      4.35 o 
   3   1   3        6.27        1.70      1.36 o 
   4   1   3        1.24        3.74      2.11 o 
   5   1   3        3.95       11.01      3.90 o 
   6   1   3        3.49        0.00      3.33 o 
  -7   2   3        2.41        3.50      2.95 o 
  -6   2   3        8.06        9.30      3.04 o 
  -5   2   3       76.28       75.49      4.18 o 
  -4   2   3       39.40       44.76      1.96 o 
  -3   2   3      411.65      460.92      5.84 o 
  -2   2   3      511.95      550.06      6.49 o 
  -1   2   3      791.39      773.88      9.37 o 
   0   2   3      517.27      457.67      7.67 o 
   1   2   3        2.11        1.44      1.51 o 
   2   2   3      504.62      539.34     10.65 o 
   3   2   3      465.80      413.90     12.38 o 
   4   2   3      234.98      236.15      8.18 o 
   5   2   3      462.73      455.85     17.95 o 
   6   2   3       39.12       60.59      7.43 o 
  -7   3   3        9.46       15.64      6.92 o 
  -6   3   3        0.53        0.00      2.36 o 
  -5   3   3        1.47        0.00      1.46 o 
  -4   3   3       21.67       25.25      1.71 o 
  -3   3   3        0.70        2.24      0.85 o 
  -2   3   3     1712.43     1784.07     15.80 o 
  -1   3   3     1076.87     1107.04     12.02 o 
   0   3   3      366.67      398.76      6.40 o 
   1   3   3        8.40        4.26      1.15 o 
   2   3   3        6.43        1.55      1.14 o 
   3   3   3       18.24       16.06      2.59 o 
   4   3   3       17.37       17.11      3.14 o 
   5   3   3       12.35       11.69      4.12 o 
   6   3   3        6.82        6.42      3.97 o 
  -7   4   3       27.43       35.13      8.21 o 
  -6   4   3       50.43       46.73      5.15 o 
  -5   4   3        3.25        3.58      1.96 o 
  -4   4   3       44.09       41.14      2.12 o 
  -3   4   3      149.57      141.24      3.40 o 
  -2   4   3     1125.54     1038.03      9.84 o 
  -1   4   3      284.31      305.44      5.46 o 
   0   4   3     1057.51      975.96     13.79 o 
   1   4   3      198.85      169.86      5.69 o 
   2   4   3       58.28       51.32      3.29 o 
   3   4   3       10.50        7.01      1.81 o 
   4   4   3      807.12      734.93     18.66 o 
   5   4   3      256.37      251.90     11.69 o 
   6   4   3       98.47      124.02     10.58 o 
  -7   5   3        0.00        2.82      5.38 o 
  -6   5   3       30.14       38.19      4.50 o 
  -5   5   3        0.88        5.11      2.15 o 
  -4   5   3        2.62        7.13      1.21 o 
  -3   5   3        1.41        1.53      0.77 o 
  -2   5   3        0.15        1.75      0.94 o 
  -1   5   3     2567.55     2598.83     19.89 o 
   0   5   3        0.01        1.75      1.19 o 
   1   5   3        1.06        0.61      1.14 o 
   2   5   3      531.98      532.90      9.08 o 
   3   5   3      328.70      345.76      7.55 o 
   4   5   3       53.06       66.88      5.42 o 
   5   5   3        4.90        1.79      3.26 o 
   6   5   3        0.72        0.37      3.35 o 
  -7   6   3        0.03        0.00      4.62 o 
  -6   6   3       20.61       31.09      9.62 o 
  -5   6   3       10.25       10.79      2.34 o 
  -4   6   3       15.37       16.57      1.55 o 
  -3   6   3      224.00      242.77      3.90 o 
  -2   6   3       99.82      108.55      2.46 o 
  -1   6   3     4922.91     5337.74     36.83 o 
   0   6   3     3585.83     3788.82     29.91 o 
   1   6   3     1739.97     1728.04     19.80 o 
   2   6   3        6.73       14.87      1.96 o 
   3   6   3       59.40       62.46      4.84 o 
   4   6   3      283.17      283.53      9.15 o 
   5   6   3        2.94        8.17      3.87 o 
   6   6   3        0.01        3.35      3.50 o 
  -7   7   3        0.01        5.13      5.90 o 
  -6   7   3       12.82       18.54      4.70 o 
  -5   7   3       63.01       62.48      4.92 o 
  -4   7   3        1.63        2.52      1.09 o 
  -3   7   3       58.86       73.85      2.27 o 
  -2   7   3       10.04       13.48      1.09 o 
  -1   7   3      135.93      169.52      3.30 o 
   0   7   3      195.73      224.71      4.54 o 
   1   7   3       39.77       48.01      4.48 o 
   2   7   3      293.90      334.70      7.08 o 
   3   7   3      275.68      278.00      9.51 o 
   4   7   3      141.81      152.60      6.90 o 
   5   7   3        7.75       13.08      4.36 o 
   6   7   3        0.33        0.00      3.26 o 
  -6   8   3       89.71      115.09      9.77 o 
  -5   8   3      247.52      236.35      6.82 o 
  -4   8   3      282.33      269.08      4.93 o 
  -3   8   3       68.82       69.53      2.59 o 
  -2   8   3     1310.98     1329.59     10.45 o 
  -1   8   3      931.81      902.92      8.60 o 
   0   8   3     4211.98     4078.62     29.94 o 
   1   8   3     1272.11     1284.17     16.42 o 
   2   8   3     1551.97     1568.57     18.63 o 
   3   8   3      467.27      482.92     13.03 o 
   4   8   3      183.89      196.98      7.84 o 
   5   8   3        0.02        0.00      2.30 o 
   6   8   3       22.55       32.31      5.89 o 
  -6   9   3        8.62        9.45      4.12 o 
  -5   9   3      219.20      208.05     10.33 o 
  -4   9   3      642.09      629.87      9.07 o 
  -3   9   3      252.49      251.49      3.98 o 
  -2   9   3      618.56      655.17      6.98 o 
  -1   9   3       32.58       38.32      1.88 o 
   0   9   3     1011.25     1123.52     11.14 o 
   1   9   3     2832.86     2900.39     24.69 o 
   2   9   3        3.32        4.76      1.22 o 
   3   9   3      386.11      363.87      7.83 o 
   4   9   3      268.00      276.89     12.64 o 
   5   9   3       27.56       26.20      5.15 o 
   6   9   3       16.76       19.49      7.69 o 
  -6  10   3        0.82        3.87      3.50 o 
  -5  10   3      265.55      285.56     12.06 o 
  -4  10   3      630.25      631.83      7.64 o 
  -3  10   3        5.78        8.29      1.14 o 
  -2  10   3      103.13      119.69      2.80 o 
  -1  10   3     1540.16     1606.36     13.13 o 
   0  10   3     1182.40     1209.17     17.25 o 
   1  10   3     3024.60     2961.03     25.19 o 
   2  10   3       89.76       96.76      4.87 o 
   3  10   3      220.80      203.40      7.34 o 
   4  10   3      284.69      255.62      8.94 o 
   5  10   3      169.43      157.27      8.45 o 
  -6  11   3        8.16        2.91      3.35 o 
  -5  11   3       13.06       25.90      4.05 o 
  -4  11   3      171.99      187.64      3.98 o 
  -3  11   3      276.91      264.75      4.18 o 
  -2  11   3      116.63      122.07      2.88 o 
  -1  11   3      260.24      281.90      4.46 o 
   0  11   3        9.54       20.51      1.59 o 
   1  11   3        4.94        4.42      1.39 o 
   2  11   3      200.02      190.07      7.81 o 
   3  11   3        0.25        2.45      1.98 o 
   4  11   3      552.77      556.68     23.57 o 
   5  11   3       13.72        9.10      3.21 o 
  -6  12   3      100.12       97.71      9.34 o 
  -5  12   3       71.13       66.69      9.49 o 
  -4  12   3       28.79       28.66      2.80 o 
  -3  12   3       89.23       94.96      2.68 o 
  -2  12   3      517.30      555.40      6.51 o 
  -1  12   3        4.91       12.55      1.31 o 
   0  12   3       13.34       10.39      1.26 o 
   1  12   3        9.54       11.18      1.64 o 
   2  12   3       37.72       39.97      2.98 o 
   3  12   3       20.35       27.00      2.99 o 
   4  12   3       26.05       27.08      4.02 o 
   5  12   3       90.66      108.42      9.67 o 
  -6  13   3       49.30       38.92      6.60 o 
  -5  13   3      195.22      177.92      6.77 o 
  -4  13   3        2.68        9.52      3.07 o 
  -3  13   3       98.01      103.88      2.93 o 
  -2  13   3      392.14      447.14      9.18 o 
  -1  13   3      439.24      465.46      5.99 o 
   0  13   3       14.14       18.90      1.53 o 
   1  13   3      683.21      663.73      9.69 o 
   2  13   3      169.28      180.68      5.26 o 
   3  13   3       28.05       30.85      3.61 o 
   4  13   3      288.56      275.02     10.49 o 
   5  13   3      109.95      102.41      9.60 o 
  -6  14   3        3.07        4.98      3.98 o 
  -5  14   3      373.74      381.20     12.59 o 
  -4  14   3      298.86      281.13      7.59 o 
  -3  14   3      555.41      551.85      9.29 o 
  -2  14   3      228.54      235.47      4.15 o 
  -1  14   3     1631.68     1569.95     13.34 o 
   0  14   3     1233.13     1225.90     11.35 o 
   1  14   3      377.18      359.17      7.45 o 
   2  14   3       45.77       34.52      2.84 o 
   3  14   3      489.64      483.93     10.39 o 
   4  14   3      417.09      407.78     11.49 o 
   5  14   3       14.91       24.64      5.44 o 
  -6  15   3       10.32        7.11      4.16 o 
  -5  15   3        6.10       13.32      3.74 o 
  -4  15   3      322.98      320.49      8.51 o 
  -3  15   3       31.59       34.40      2.67 o 
  -2  15   3       86.57       83.34      3.17 o 
  -1  15   3      210.97      232.10      4.22 o 
   0  15   3       26.37       34.28      2.04 o 
   1  15   3      147.44      143.81      6.15 o 
   2  15   3      335.91      326.38      6.32 o 
   3  15   3      560.49      528.39     10.94 o 
   4  15   3       83.02       98.06      9.06 o 
   5  15   3       15.25       18.46      4.86 o 
  -6  16   3       62.85       66.39     29.49 o 
  -5  16   3       28.72       26.00      3.67 o 
  -4  16   3       14.94       10.54      2.25 o 
  -3  16   3       83.06       84.53      3.82 o 
  -2  16   3       46.91       48.73      2.63 o 
  -1  16   3        0.48        0.08      0.92 o 
   0  16   3      242.42      265.98      4.62 o 
   1  16   3       77.36       89.81      3.66 o 
   2  16   3      111.02      119.42      4.10 o 
   3  16   3       76.14       66.09      4.80 o 
   4  16   3       42.88       39.51      7.92 o 
   5  16   3       60.34       62.59     15.90 o 
  -6  17   3        0.11        1.18      3.61 o 
  -5  17   3       76.47       73.04      5.57 o 
  -4  17   3      102.56       85.00      4.87 o 
  -3  17   3       27.37       28.78      2.60 o 
  -2  17   3        6.51        4.24      1.45 o 
  -1  17   3      714.36      726.32      8.64 o 
   0  17   3       48.98       42.61      2.52 o 
   1  17   3        1.37        1.77      1.12 o 
   2  17   3       95.72       94.13      4.01 o 
   3  17   3      183.41      202.82      7.05 o 
   4  17   3      153.56      143.80      9.06 o 
   5  17   3       46.99       45.78      7.06 o 
  -6  18   3        0.25        0.94      3.69 o 
  -5  18   3       24.07       27.49      4.22 o 
  -4  18   3      153.05      155.80      5.97 o 
  -3  18   3      201.40      214.87      6.54 o 
  -2  18   3      281.83      306.40      6.68 o 
  -1  18   3        1.16        1.79      1.23 o 
   0  18   3        3.15        3.36      1.36 o 
   1  18   3        7.84        6.75      1.47 o 
   2  18   3      301.92      288.91      7.01 o 
   3  18   3      773.23      782.33     29.85 o 
   4  18   3      106.81      118.70      8.39 o 
   5  18   3       15.14       20.95      5.35 o 
  -6  19   3        4.15        6.86      4.42 o 
  -5  19   3       11.90       15.13      3.08 o 
  -4  19   3        1.54        3.38      2.00 o 
  -3  19   3      253.97      238.09      8.78 o 
  -2  19   3       33.27       28.40      2.62 o 
  -1  19   3       96.80      109.37      3.79 o 
   0  19   3        3.73        3.90      1.19 o 
   1  19   3        3.01        2.21      1.24 o 
   2  19   3      420.74      446.50     12.27 o 
   3  19   3      511.68      477.39     21.99 o 
   4  19   3       80.94       77.18      8.52 o 
   5  19   3        1.22        4.87      5.38 o 
  -6  20   3       13.81       27.51      6.09 o 
  -5  20   3        2.34        0.30      2.89 o 
  -4  20   3      163.49      163.50      6.72 o 
  -3  20   3       65.22       61.90      4.51 o 
  -2  20   3      517.41      502.98      9.00 o 
  -1  20   3      241.13      227.48      5.03 o 
   0  20   3      493.00      456.45      6.88 o 
   1  20   3      724.04      766.62     10.52 o 
   2  20   3      698.56      708.33     12.64 o 
   3  20   3        5.64       10.00      3.30 o 
   4  20   3       38.39       42.39      5.45 o 
   5  20   3       58.03       67.83      8.52 o 
  -5  21   3       27.66       36.01      7.69 o 
  -4  21   3       92.12      101.03      8.33 o 
  -3  21   3        1.38        4.12      1.92 o 
  -2  21   3        3.90        6.31      1.73 o 
  -1  21   3       90.95       99.60      4.42 o 
   0  21   3      288.03      292.19      5.84 o 
   1  21   3       84.82       85.51      4.02 o 
   2  21   3       69.22       65.16      7.02 o 
   3  21   3      385.49      350.79     11.71 o 
   4  21   3        3.71        2.18      2.80 o 
   5  21   3        1.62        1.92      3.81 o 
  -5  22   3        3.92        5.19      3.61 o 
  -4  22   3       19.99       25.59      3.48 o 
  -3  22   3        0.01        0.00      1.61 o 
  -2  22   3       55.96       66.45      4.00 o 
  -1  22   3      403.33      426.83      8.28 o 
   0  22   3      305.80      307.14      6.06 o 
   1  22   3      140.46      147.95      4.91 o 
   2  22   3        1.01        2.20      2.41 o 
   3  22   3       43.21       46.80      5.47 o 
   4  22   3        0.05        0.00      2.97 o 
  -5  23   3        7.23        1.34      3.53 o 
  -4  23   3       40.37       35.30      4.40 o 
  -3  23   3       51.71       43.50      4.09 o 
  -2  23   3       85.50       90.06      5.10 o 
  -1  23   3       27.03       32.54      3.82 o 
   0  23   3        1.33        0.00      1.32 o 
   1  23   3      339.35      301.43      8.86 o 
   2  23   3      530.45      490.29     13.27 o 
   3  23   3        0.58        3.41      2.73 o 
   4  23   3        3.45        3.44      3.21 o 
  -5  24   3        3.47        0.00      3.32 o 
  -4  24   3        9.36       11.57      2.81 o 
  -3  24   3       36.70       37.85      7.46 o 
  -2  24   3       26.13       20.69      2.50 o 
  -1  24   3      332.55      323.47      7.42 o 
   0  24   3       50.26       51.34      3.98 o 
   1  24   3       38.53       40.91      3.87 o 
   2  24   3       81.38       95.98      7.13 o 
   3  24   3       34.74       37.87      6.99 o 
   4  24   3       14.61        9.92      3.60 o 
  -5  25   3        0.05        0.12      2.78 o 
  -4  25   3      104.78      104.89      6.39 o 
  -3  25   3       26.11       26.76      3.73 o 
  -2  25   3        2.12        2.62      1.71 o 
  -1  25   3      131.05      124.83      5.16 o 
   0  25   3      385.85      370.42     11.61 o 
   1  25   3        1.04        0.63      1.84 o 
   2  25   3      168.91      166.36     25.13 o 
   3  25   3       95.24       85.41      7.14 o 
   4  25   3        0.67        0.00      2.95 o 
  -5  26   3        5.72        9.10      3.37 o 
  -4  26   3       13.24       16.07      3.92 o 
  -3  26   3      149.99      146.97      7.04 o 
  -2  26   3      171.67      154.82      5.63 o 
  -1  26   3      223.98      226.29      6.38 o 
   0  26   3       79.85       79.00      4.75 o 
   1  26   3       68.73       67.90      4.87 o 
   2  26   3       18.13       10.62      3.90 o 
   3  26   3        4.74       14.56      4.79 o 
   4  26   3      104.61      101.24      8.53 o 
  -4  27   3        0.84        0.00      2.38 o 
  -3  27   3        0.01        5.46      2.26 o 
  -2  27   3       19.40       29.70      3.14 o 
  -1  27   3       15.74       23.32      3.03 o 
   0  27   3       54.40       57.90      5.75 o 
   1  27   3       53.88       53.07      5.26 o 
   2  27   3        8.95        8.59      3.81 o 
   3  27   3        5.93        5.40      3.51 o 
   4  27   3        0.75        8.53      3.70 o 
  -4  28   3        3.47       12.62      3.64 o 
  -3  28   3       35.73       35.76      4.26 o 
  -2  28   3       10.77       16.10      2.56 o 
  -1  28   3      113.35      125.84      5.54 o 
   0  28   3      153.39      181.00     10.04 o 
   1  28   3       67.93       59.49     10.77 o 
   2  28   3        8.62        8.97      3.87 o 
   3  28   3       13.28       14.22      6.54 o 
  -4  29   3        0.14        4.40      3.20 o 
  -3  29   3       23.40       28.00      3.72 o 
  -2  29   3        5.83        6.12      2.40 o 
  -1  29   3      144.30      126.62      7.03 o 
   0  29   3       10.34        8.45      3.00 o 
   1  29   3        5.21        1.79      4.36 o 
   2  29   3        0.51        0.95      3.07 o 
   3  29   3        1.16        1.65      3.21 o 
  -4  30   3       13.06       13.40      3.95 o 
  -3  30   3      116.41      131.69     17.67 o 
  -2  30   3        6.44        4.18      2.34 o 
  -1  30   3        5.54        7.07      2.41 o 
   0  30   3       89.68       84.68      6.98 o 
   1  30   3        0.14        1.54      4.62 o 
   2  30   3       76.51       70.24      7.81 o 
   3  30   3       21.00       18.27      5.25 o 
  -4  31   3        0.93        0.12      3.71 o 
  -3  31   3        0.01        0.00      2.58 o 
  -2  31   3        7.09        5.60      2.59 o 
  -1  31   3        6.63        4.76      2.84 o 
   0  31   3        4.22        0.00      2.41 o 
   1  31   3       14.51       19.23      7.18 o 
   2  31   3        0.42        0.00      4.10 o 
   3  31   3        0.02        0.00      3.08 o 
  -3  32   3       18.63       16.92      3.98 o 
  -2  32   3       97.64       86.05      7.26 o 
  -1  32   3       28.01       32.16      4.72 o 
   0  32   3        3.06        0.00      3.88 o 
   1  32   3       50.99       43.08      9.74 o 
   2  32   3       34.71       26.67      8.21 o 
  -3  33   3        2.89        8.62      3.53 o 
  -2  33   3        0.20        2.59      2.74 o 
  -1  33   3        0.34        0.00      2.92 o 
   0  33   3       15.85       11.18      4.44 o 
   1  33   3       45.35       50.26     10.77 o 
   2  33   3        0.70        7.69      5.64 o 
  -2  34   3       20.33       13.85      7.18 o 
  -1  34   3        9.92       16.27      3.89 o 
   0  34   3      115.57      105.39     10.77 o 
   1  34   3        0.30        1.03      4.62 o 
   2  34   3        1.71        4.87      5.64 o 
  -2  35   3        6.27        2.05      5.64 o 
  -1  35   3        1.74        2.25      4.30 o 
   0  35   3       20.84       22.82      7.69 o 
   1  35   3       12.05       12.05      6.92 o 
  -1  36   3        6.75        5.90      4.26 o 
   0  36   3        5.11       10.26      5.90 o 
  -6   0   4       50.59       60.02      6.86 o 
  -5   0   4       33.34       50.40      7.47 o 
  -4   0   4       10.15       14.43      4.01 o 
  -3   0   4       45.87       39.63      2.79 o 
  -2   0   4     1134.38     1028.57     13.95 o 
  -1   0   4      363.82      392.91     10.96 o 
   0   0   4       86.47       70.33      4.53 o 
   1   0   4       13.07        9.09      2.17 o 
   2   0   4      425.82      490.47     21.41 o 
   3   0   4        4.36        7.57      2.70 o 
   4   0   4      138.09      127.58      9.20 o 
   5   0   4       11.47       21.28      7.18 o 
  -6   1   4        5.83        3.73      2.35 o 
  -5   1   4       68.89       66.28      4.16 o 
  -4   1   4        0.46        0.00      0.83 o 
  -3   1   4       22.95       24.58      1.62 o 
  -2   1   4     1009.79      984.30      9.60 o 
  -1   1   4       41.33       32.24      5.18 o 
   0   1   4       97.02      103.09      4.07 o 
   1   1   4      228.34      225.55      5.53 o 
   2   1   4       72.24       79.97      4.59 o 
   3   1   4      192.33      178.78      7.15 o 
   4   1   4        2.72        7.53      2.92 o 
   5   1   4       42.68       47.43      6.96 o 
  -6   2   4        1.81        0.00      2.13 o 
  -5   2   4        1.94        4.66      1.71 o 
  -4   2   4        0.69        0.29      1.05 o 
  -3   2   4       16.51       16.31      1.41 o 
  -2   2   4      347.52      291.90      5.13 o 
  -1   2   4      974.83      910.76     16.06 o 
   0   2   4        0.24        0.00      1.37 o 
   1   2   4        8.06        7.46      1.64 o 
   2   2   4      201.67      205.65      6.14 o 
   3   2   4       42.01       45.06      5.72 o 
   4   2   4      182.59      168.96     10.38 o 
   5   2   4       11.07       21.26      5.35 o 
  -6   3   4        2.49        0.40      2.19 o 
  -5   3   4       16.37       21.22      2.46 o 
  -4   3   4      199.56      204.20      4.26 o 
  -3   3   4      124.97      107.87      2.82 o 
  -2   3   4     1718.14     1673.47     16.02 o 
  -1   3   4      630.65      629.10     10.38 o 
   0   3   4        4.96        8.87      1.86 o 
   1   3   4       27.74       20.38      2.16 o 
   2   3   4       35.41       35.29      3.19 o 
   3   3   4       49.93       59.09      4.26 o 
   4   3   4      450.74      418.38     14.69 o 
   5   3   4      368.05      347.51     14.32 o 
  -6   4   4        6.37        7.81      2.38 o 
  -5   4   4        0.81        0.53      1.61 o 
  -4   4   4       18.92       24.71      1.88 o 
  -3   4   4       62.85       69.89      2.86 o 
  -2   4   4        0.68        1.80      1.28 o 
  -1   4   4      114.15      100.80      4.17 o 
   0   4   4       96.44       89.78      4.33 o 
   1   4   4       18.50       20.44      2.39 o 
   2   4   4      310.21      319.63      7.62 o 
   3   4   4        3.29        6.19      2.02 o 
   4   4   4       99.39      112.43      8.79 o 
   5   4   4       37.40       50.13      7.01 o 
  -6   5   4        7.43        7.03      2.33 o 
  -5   5   4        0.00        0.00      1.17 o 
  -4   5   4      112.99      114.11      4.44 o 
  -3   5   4       51.64       57.19      2.53 o 
  -2   5   4      248.92      252.61      5.62 o 
  -1   5   4       15.14       11.29      1.65 o 
   0   5   4      117.90      103.27      6.12 o 
   1   5   4      165.04      159.29      8.16 o 
   2   5   4        0.08        0.00      1.26 o 
   3   5   4       45.79       49.37      3.95 o 
   4   5   4       20.04       21.39      4.08 o 
   5   5   4       44.41       37.44      8.46 o 
  -6   6   4        5.32        9.86      3.35 o 
  -5   6   4       17.95        9.26      2.30 o 
  -4   6   4        0.85        1.67      1.26 o 
  -3   6   4      500.14      489.20      6.61 o 
  -2   6   4      540.21      556.86      8.75 o 
  -1   6   4      743.11      750.34      9.62 o 
   0   6   4     1078.85     1042.32     13.08 o 
   1   6   4        8.31        4.19      2.01 o 
   2   6   4       22.12       24.77      3.30 o 
   3   6   4      665.17      707.44     12.47 o 
   4   6   4       16.24       16.32      3.61 o 
   5   6   4      312.25      285.19     12.96 o 
  -6   7   4        2.06        0.20      2.74 o 
  -5   7   4       45.85       51.29      4.90 o 
  -4   7   4        7.07        7.95      1.97 o 
  -3   7   4       84.54       91.64      3.51 o 
  -2   7   4       14.84       10.98      1.41 o 
  -1   7   4     1042.90     1104.85     17.56 o 
   0   7   4     1326.20     1297.94     19.80 o 
   1   7   4      437.25      466.21     10.48 o 
   2   7   4        8.60        5.12      1.96 o 
   3   7   4       12.61        9.68      2.52 o 
   4   7   4      111.00      116.79     12.00 o 
   5   7   4        2.00        3.91      3.57 o 
  -6   8   4        1.63        8.81      3.28 o 
  -5   8   4       21.15       17.01      2.62 o 
  -4   8   4        6.12        1.92      1.28 o 
  -3   8   4       87.75       86.75      2.98 o 
  -2   8   4     1135.48     1247.24     11.57 o 
  -1   8   4     1246.81     1278.08     12.87 o 
   0   8   4      968.32      915.68     11.26 o 
   1   8   4        3.82        3.22      1.92 o 
   2   8   4      113.71       94.91      4.95 o 
   3   8   4      129.04      133.06      5.88 o 
   4   8   4      315.15      286.16     10.06 o 
   5   8   4       20.48       26.16      5.44 o 
  -6   9   4       26.83       30.27      4.98 o 
  -5   9   4      221.45      211.14      8.92 o 
  -4   9   4        5.09        4.19      1.27 o 
  -3   9   4       91.89      103.20      3.26 o 
  -2   9   4       19.54       23.02      1.91 o 
  -1   9   4      116.95      125.26      3.36 o 
   0   9   4      263.41      258.25      5.55 o 
   1   9   4       29.35       32.33      3.55 o 
   2   9   4      194.90      209.55      6.24 o 
   3   9   4      182.32      153.03      7.13 o 
   4   9   4        6.55        8.96      4.23 o 
   5   9   4       14.69       15.16      3.80 o 
  -6  10   4       26.75       26.56      4.54 o 
  -5  10   4       24.92       31.98      4.60 o 
  -4  10   4        8.10       10.50      1.53 o 
  -3  10   4      145.52      165.95      3.89 o 
  -2  10   4      362.30      339.73      6.80 o 
  -1  10   4      166.26      148.43      3.64 o 
   0  10   4      587.39      614.17      8.33 o 
   1  10   4      387.70      348.31      8.89 o 
   2  10   4        6.45       10.36      2.78 o 
   3  10   4       67.88       53.46      6.92 o 
   4  10   4      325.40      328.44     19.28 o 
   5  10   4       12.13       16.16      3.86 o 
  -6  11   4       19.30       12.06      4.78 o 
  -5  11   4       82.55       82.21      6.81 o 
  -4  11   4       60.98       68.94      3.99 o 
  -3  11   4        2.10        4.05      1.34 o 
  -2  11   4      603.22      601.10      8.55 o 
  -1  11   4      536.48      497.41      7.22 o 
   0  11   4     1022.32      933.49     11.61 o 
   1  11   4      212.83      210.51      6.84 o 
   2  11   4      114.18      126.17      6.31 o 
   3  11   4      168.64      184.40      7.74 o 
   4  11   4       53.23       57.07      5.70 o 
   5  11   4        0.15        0.00      2.42 o 
  -6  12   4        4.44        3.55      4.36 o 
  -5  12   4      232.30      244.11      9.77 o 
  -4  12   4      147.32      143.18      4.82 o 
  -3  12   4       30.11       32.42      2.36 o 
  -2  12   4      149.13      151.02      4.19 o 
  -1  12   4      627.84      632.61      8.89 o 
   0  12   4      335.74      352.39      6.72 o 
   1  12   4       99.91      101.26      4.30 o 
   2  12   4      420.11      460.48      9.29 o 
   3  12   4      468.38      478.53     12.25 o 
   4  12   4      395.47      431.24     12.38 o 
   5  12   4        2.16        5.27      3.90 o 
  -6  13   4        1.56        2.46      3.00 o 
  -5  13   4       26.41       31.65      2.98 o 
  -4  13   4        0.29        0.92      2.24 o 
  -3  13   4       42.88       49.83      2.92 o 
  -2  13   4       14.03       23.97      2.13 o 
  -1  13   4       17.11       23.70      3.07 o 
   0  13   4      588.74      634.65      9.36 o 
   1  13   4        5.28        2.70      1.43 o 
   2  13   4      251.16      237.14      6.66 o 
   3  13   4       55.94       57.96      5.23 o 
   4  13   4       46.00       38.86      4.73 o 
   5  13   4       19.07       22.87      6.54 o 
  -6  14   4        9.73       14.09      3.99 o 
  -5  14   4       24.49       29.14      3.12 o 
  -4  14   4       45.30       50.93      3.86 o 
  -3  14   4       60.53       72.56      3.39 o 
  -2  14   4       52.95       59.99      3.12 o 
  -1  14   4        4.18        8.43      1.61 o 
   0  14   4        3.21        4.08      1.70 o 
   1  14   4      440.40      440.89      7.87 o 
   2  14   4       23.34       25.53      3.55 o 
   3  14   4        3.75        1.83      2.46 o 
   4  14   4       31.31       37.78      6.67 o 
   5  14   4       17.90       19.93      5.33 o 
  -6  15   4       71.51       59.31      6.56 o 
  -5  15   4       27.62       26.44      5.14 o 
  -4  15   4        0.62        0.80      1.68 o 
  -3  15   4       50.28       53.55      3.56 o 
  -2  15   4      353.74      360.00      6.58 o 
  -1  15   4      976.11     1008.62     12.07 o 
   0  15   4      802.74      832.57     12.01 o 
   1  15   4      446.37      469.36      8.19 o 
   2  15   4       31.40       35.21      3.68 o 
   3  15   4       22.96       14.84      3.33 o 
   4  15   4       26.68       28.85      4.37 o 
   5  15   4        3.05        3.47      3.79 o 
  -6  16   4       37.48       43.44      5.80 o 
  -5  16   4       20.33       28.24      3.20 o 
  -4  16   4       99.64      112.95      7.03 o 
  -3  16   4       87.30       87.97      4.30 o 
  -2  16   4        6.08        5.97      1.58 o 
  -1  16   4      197.69      195.30      5.00 o 
   0  16   4      483.01      502.60      9.59 o 
   1  16   4      103.90       92.42      4.68 o 
   2  16   4      141.64      123.28      5.53 o 
   3  16   4       58.78       62.74      7.29 o 
   4  16   4        0.04        0.00      2.70 o 
  -6  17   4        0.34        3.10      3.19 o 
  -5  17   4        8.77       10.60      2.50 o 
  -4  17   4      153.33      160.09      6.56 o 
  -3  17   4       91.43       77.55      4.30 o 
  -2  17   4       20.58       24.00      2.24 o 
  -1  17   4        9.43       10.90      1.84 o 
   0  17   4      494.55      511.03      9.87 o 
   1  17   4      163.12      169.57     10.53 o 
   2  17   4       24.41       29.22      4.03 o 
   3  17   4        1.61        0.30      2.11 o 
   4  17   4        8.58        9.28      4.05 o 
  -5  18   4       48.34       66.74      4.86 o 
  -4  18   4        7.14       11.70      2.68 o 
  -3  18   4       53.37       58.65      3.89 o 
  -2  18   4      148.86      140.39      5.04 o 
  -1  18   4      192.84      173.20      4.79 o 
   0  18   4        1.84        2.52      1.63 o 
   1  18   4      397.53      399.09      8.24 o 
   2  18   4      113.65      110.40      7.94 o 
   3  18   4      125.50      122.69      7.67 o 
   4  18   4       71.51       77.32      8.79 o 
  -5  19   4       57.37       46.14      5.62 o 
  -4  19   4      106.01       85.73      5.52 o 
  -3  19   4       96.69       91.20      4.80 o 
  -2  19   4       38.74       36.22      3.17 o 
  -1  19   4        7.11        8.25      1.79 o 
   0  19   4      279.87      257.89      6.48 o 
   1  19   4        1.58        3.52      1.81 o 
   2  19   4       22.13       24.47      4.44 o 
   3  19   4       14.06        7.75      3.76 o 
   4  19   4        7.25        8.69      5.00 o 
  -5  20   4        6.27        5.25      3.18 o 
  -4  20   4        1.40        6.24      2.78 o 
  -3  20   4        4.81        5.64      2.00 o 
  -2  20   4       17.57       22.97      2.75 o 
  -1  20   4       89.37       78.33      3.88 o 
   0  20   4       63.29       63.61      4.00 o 
   1  20   4       10.42        9.40      2.14 o 
   2  20   4       19.93       24.54      3.89 o 
   3  20   4        0.00        0.62      3.17 o 
   4  20   4       58.79       67.99      8.43 o 
  -5  21   4       65.25       57.90      6.40 o 
  -4  21   4      267.75      280.42      9.55 o 
  -3  21   4      190.17      176.29      7.88 o 
  -2  21   4      292.73      281.33      7.24 o 
  -1  21   4      229.08      237.50      6.55 o 
   0  21   4      470.28      469.07      9.10 o 
   1  21   4      248.55      270.81      6.94 o 
   2  21   4      266.69      278.72      9.37 o 
   3  21   4        0.73        0.00      5.00 o 
   4  21   4       26.51       34.73      6.43 o 
  -5  22   4       15.53        6.66      3.41 o 
  -4  22   4       13.84       27.19      3.71 o 
  -3  22   4      412.66      412.94     10.39 o 
  -2  22   4      290.45      278.30      7.27 o 
  -1  22   4      152.91      141.87      5.48 o 
   0  22   4      179.97      162.29      5.52 o 
   1  22   4       54.94       52.69      3.78 o 
   2  22   4        0.81        4.36      3.44 o 
   3  22   4        0.11        0.83      3.17 o 
   4  22   4        2.97        6.01      4.62 o 
  -5  23   4        0.00        0.00      3.13 o 
  -4  23   4       19.54       10.37      6.38 o 
  -3  23   4       32.67       41.13      9.02 o 
  -2  23   4        3.77        4.61      1.96 o 
  -1  23   4       30.51       42.25      3.51 o 
   0  23   4      178.54      168.03      5.74 o 
   1  23   4        9.20        7.39      2.11 o 
   2  23   4        2.28        6.90      4.23 o 
   3  23   4        1.84        3.33      3.08 o 
   4  23   4        2.23        7.07      3.98 o 
  -5  24   4        1.65        1.90      3.13 o 
  -4  24   4       18.80       20.22      4.15 o 
  -3  24   4        2.53       13.79      2.83 o 
  -2  24   4        4.74        3.98      2.04 o 
  -1  24   4      212.83      201.12      6.35 o 
   0  24   4      375.29      369.94     14.47 o 
   1  24   4        0.48        0.00      1.67 o 
   2  24   4      248.71      229.30     11.35 o 
   3  24   4       46.09       59.59      7.79 o 
  -4  25   4       72.18       53.27      7.90 o 
  -3  25   4       99.98      100.30      6.31 o 
  -2  25   4       35.49       44.04      3.73 o 
  -1  25   4      206.45      193.53      7.83 o 
   0  25   4       34.54       41.65      5.15 o 
   1  25   4       23.02       26.73      4.12 o 
   2  25   4       15.58       12.22      4.23 o 
   3  25   4      105.23      106.49     15.77 o 
  -4  26   4       17.74        6.77      3.51 o 
  -3  26   4       41.75       52.44      4.68 o 
  -2  26   4       71.77       78.27      5.99 o 
  -1  26   4       16.87       25.07      3.09 o 
   0  26   4        1.27        0.00      2.08 o 
   1  26   4        0.29        0.00      2.95 o 
   2  26   4       63.66       60.52      7.34 o 
   3  26   4       50.17       52.69     11.92 o 
  -4  27   4        0.08        0.43      2.79 o 
  -3  27   4       81.86       95.23      7.42 o 
  -2  27   4       93.15       88.15      5.18 o 
  -1  27   4       93.04       95.17      5.76 o 
   0  27   4      152.12      151.69      6.83 o 
   1  27   4       21.45       23.08      7.69 o 
   2  27   4        8.56       11.65      4.26 o 
   3  27   4       27.83       20.22      8.08 o 
  -4  28   4       50.12       66.19      6.78 o 
  -3  28   4       14.49       22.42      8.13 o 
  -2  28   4       17.49       17.92      2.81 o 
  -1  28   4        8.95        5.81      2.20 o 
   0  28   4       14.93       20.26      3.99 o 
   1  28   4      139.61      135.64     15.38 o 
   2  28   4        0.30        2.37      6.41 o 
   3  28   4       32.74       29.91      6.06 o 
  -3  29   4        3.31        2.42      3.10 o 
  -2  29   4        9.65        4.85      2.18 o 
  -1  29   4       32.09       30.18      3.42 o 
   0  29   4       50.52       50.86      5.76 o 
   1  29   4        1.94        0.00      4.10 o 
   2  29   4        6.08        5.51      3.79 o 
  -3  30   4       17.40       29.11      4.88 o 
  -2  30   4        5.58        9.90      2.82 o 
  -1  30   4        0.01        0.50      1.92 o 
   0  30   4        0.90        2.62      3.07 o 
   1  30   4       13.88        6.92      5.38 o 
   2  30   4       40.18       54.10     10.77 o 
  -3  31   4        1.97        4.63      3.12 o 
  -2  31   4       31.45       49.69      5.61 o 
  -1  31   4       89.43       87.89      7.53 o 
   0  31   4       29.90       36.44      8.17 o 
   1  31   4       69.50       67.18     11.79 o 
   2  31   4       27.85       20.26      7.69 o 
  -2  32   4        0.10        0.00      2.51 o 
  -1  32   4        0.68        0.00      2.56 o 
   0  32   4       16.76       10.41      5.16 o 
   1  32   4       26.52       14.87      7.44 o 
  -2  33   4       14.93       17.32      4.06 o 
  -1  33   4       34.73       34.28      6.97 o 
   0  33   4       37.39       48.72     10.77 o 
   1  33   4       16.35       15.13      6.67 o 
  -1  34   4        1.61        0.00      3.26 o 
   0  34   4        0.57        9.74      6.41 o 
  -6   1   5        0.02        4.15      2.40 o 
  -5   1   5        7.49        2.44      1.82 o 
  -4   1   5       13.80       21.26      2.98 o 
  -3   1   5      103.76      112.64      4.36 o 
  -2   1   5      324.74      307.45      7.68 o 
  -1   1   5      538.61      539.63     28.21 o 
   0   1   5      375.98      381.40     10.25 o 
   1   1   5       32.00       32.11      3.26 o 
   2   1   5        8.37       15.32      2.85 o 
   3   1   5      136.27      143.29      6.74 o 
   4   1   5      297.30      284.18     12.87 o 
  -6   2   5        0.20        0.00      2.16 o 
  -5   2   5       86.96       75.47      4.28 o 
  -4   2   5      290.27      271.89      5.32 o 
  -3   2   5        8.25        5.52      1.61 o 
  -2   2   5      132.80      157.89      7.48 o 
  -1   2   5        8.38       10.90      3.08 o 
   0   2   5        2.58        3.13      2.91 o 
   1   2   5       18.37       18.80      2.75 o 
   2   2   5      105.24       99.34      5.63 o 
   3   2   5        2.83        2.24      2.10 o 
   4   2   5       17.61       21.70      4.04 o 
  -6   3   5        2.72        3.73      4.07 o 
  -5   3   5       12.37       10.07      2.50 o 
  -4   3   5       36.82       42.62      2.22 o 
  -3   3   5        1.56        7.72      1.84 o 
  -2   3   5      361.87      397.04      8.88 o 
  -1   3   5       14.58       20.57      2.79 o 
   0   3   5      105.98      116.75      6.59 o 
   1   3   5       57.82       61.20      4.37 o 
   2   3   5       61.90       52.65      4.29 o 
   3   3   5      115.18      115.62      6.44 o 
   4   3   5       53.33       45.67      5.32 o 
  -6   4   5        6.12        3.50      2.21 o 
  -5   4   5       11.21        6.69      2.03 o 
  -4   4   5      106.82       97.61      3.09 o 
  -3   4   5      116.58      103.76      4.60 o 
  -2   4   5       10.80       10.57      3.52 o 
  -1   4   5        0.02        0.00      1.66 o 
   0   4   5       17.79       19.85      3.27 o 
   1   4   5       34.34       34.07      3.39 o 
   2   4   5        0.82        0.85      1.63 o 
   3   4   5       17.98       25.69      4.22 o 
   4   4   5       15.35       12.37      3.63 o 
  -6   5   5        1.49        2.14      2.66 o 
  -5   5   5       51.32       61.64      3.92 o 
  -4   5   5      136.09      140.16      3.79 o 
  -3   5   5      170.23      155.00      5.08 o 
  -2   5   5       70.21       65.28      3.96 o 
  -1   5   5      429.98      451.69     12.87 o 
   0   5   5      827.98      800.40     15.26 o 
   1   5   5       30.10       32.77      3.39 o 
   2   5   5      137.57      132.91      5.82 o 
   3   5   5      414.29      402.39     11.79 o 
   4   5   5      211.72      231.26      9.67 o 
  -6   6   5       29.29       36.78      5.02 o 
  -5   6   5        8.60       11.76      2.51 o 
  -4   6   5       29.61       43.14      3.78 o 
  -3   6   5      144.57      138.19      4.25 o 
  -2   6   5      265.18      277.86      6.68 o 
  -1   6   5        0.21       13.23      2.96 o 
   0   6   5       35.19       41.39      4.23 o 
   1   6   5      111.04      123.17      5.57 o 
   2   6   5       20.92       23.90      3.09 o 
   3   6   5        0.23        0.09      2.10 o 
   4   6   5        0.06        0.00      2.70 o 
  -6   7   5       40.62       39.30      5.48 o 
  -5   7   5       28.36       36.61      3.47 o 
  -4   7   5       89.65       88.12      3.61 o 
  -3   7   5      129.40      154.81      5.07 o 
  -2   7   5      367.05      386.07     10.04 o 
  -1   7   5      625.27      650.63     17.73 o 
   0   7   5       46.76       47.87      4.48 o 
   1   7   5      123.92      130.69      5.92 o 
   2   7   5      105.69      133.70      6.37 o 
   3   7   5       36.52       37.87      4.03 o 
   4   7   5       51.66       40.59      5.70 o 
  -6   8   5       19.86       18.16      4.30 o 
  -5   8   5       15.86       11.26      2.77 o 
  -4   8   5       11.46       13.80      2.48 o 
  -3   8   5       56.35       53.54      3.38 o 
  -2   8   5      198.62      204.57      5.28 o 
  -1   8   5      481.95      535.45     11.55 o 
   0   8   5      102.21      114.64      5.52 o 
   1   8   5        0.43        2.26      2.36 o 
   2   8   5       28.72       24.64      3.20 o 
   3   8   5       12.72       19.67      3.83 o 
   4   8   5       44.86       53.07      6.71 o 
  -6   9   5        5.96        8.52      3.70 o 
  -5   9   5       34.02       31.94      4.56 o 
  -4   9   5        0.33        0.00      1.07 o 
  -3   9   5        0.65        1.08      1.39 o 
  -2   9   5       94.52       90.01      4.11 o 
  -1   9   5       53.19       52.21      7.66 o 
   0   9   5       20.74       17.58      2.65 o 
   1   9   5      360.71      369.04     18.54 o 
   2   9   5       88.78       86.04      5.37 o 
   3   9   5        4.25        7.20      2.99 o 
   4   9   5       44.95       56.79      5.94 o 
  -6  10   5        0.25        0.00      3.08 o 
  -5  10   5        0.64        5.88      3.19 o 
  -4  10   5        0.01        0.00      1.19 o 
  -3  10   5      101.70      102.08      4.23 o 
  -2  10   5      121.46      142.36      5.74 o 
  -1  10   5      140.72      141.05      7.05 o 
   0  10   5       69.18       83.25      5.13 o 
   1  10   5       56.19       40.68      4.42 o 
   2  10   5       27.33       25.94      4.06 o 
   3  10   5      264.34      266.56      9.79 o 
   4  10   5       14.27       10.34      4.43 o 
  -6  11   5       39.89       42.04      5.77 o 
  -5  11   5       66.44       82.07      6.92 o 
  -4  11   5        3.01        3.34      2.03 o 
  -3  11   5        1.54        3.13      1.55 o 
  -2  11   5      266.38      258.56      7.82 o 
  -1  11   5      103.12      102.53      4.96 o 
   0  11   5      266.29      261.75      6.81 o 
   1  11   5      459.87      451.98     11.12 o 
   2  11   5       43.20       38.51      4.55 o 
   3  11   5       60.00       64.88      6.02 o 
   4  11   5       36.31       39.32      5.21 o 
  -6  12   5        1.28        0.98      3.05 o 
  -5  12   5        0.87        4.02      3.83 o 
  -4  12   5       11.24        9.14      2.99 o 
  -3  12   5       32.28       28.55      2.59 o 
  -2  12   5      140.07      148.77      4.75 o 
  -1  12   5       26.11       32.27      3.45 o 
   0  12   5       15.67       18.93      2.53 o 
   1  12   5       45.53       37.78      3.83 o 
   2  12   5       35.14       27.23      4.35 o 
   3  12   5        0.46        4.45      2.78 o 
   4  12   5       32.46       28.90      6.69 o 
  -5  13   5       35.81       41.71      3.41 o 
  -4  13   5        1.42        3.27      1.72 o 
  -3  13   5      125.58      119.66      5.22 o 
  -2  13   5      191.55      181.60      5.14 o 
  -1  13   5       93.87       82.45      4.09 o 
   0  13   5       54.12       61.57      4.10 o 
   1  13   5      195.42      199.13      9.14 o 
   2  13   5       31.11       34.34      3.61 o 
   3  13   5      180.80      184.45      8.41 o 
   4  13   5       33.31       37.72      5.69 o 
  -5  14   5        3.11        6.88      2.74 o 
  -4  14   5       97.70       90.43      4.63 o 
  -3  14   5        6.67        8.51      2.14 o 
  -2  14   5        3.88        1.64      1.51 o 
  -1  14   5       53.52       50.26      4.26 o 
   0  14   5       50.41       45.74      3.96 o 
   1  14   5      272.57      265.98      7.20 o 
   2  14   5        0.32        0.85      1.94 o 
   3  14   5        0.57        5.69      2.95 o 
   4  14   5       20.51       20.79      4.13 o 
  -5  15   5        0.74        0.00      1.61 o 
  -4  15   5        1.28        2.60      1.97 o 
  -3  15   5      241.52      214.09      6.38 o 
  -2  15   5      226.92      203.26      5.52 o 
  -1  15   5       18.68       25.84      2.58 o 
   0  15   5       52.28       47.74      4.07 o 
   1  15   5       74.79       82.35      6.36 o 
   2  15   5        5.70        5.31      2.66 o 
   3  15   5       10.08       27.76     13.37 o 
   4  15   5       24.72       34.81      7.90 o 
  -5  16   5        0.14        1.39      2.78 o 
  -4  16   5       64.58       57.92      4.50 o 
  -3  16   5       23.69       22.01      3.10 o 
  -2  16   5       31.73       37.27      2.96 o 
  -1  16   5        5.42        5.07      1.87 o 
   0  16   5        0.02        1.20      1.68 o 
   1  16   5       61.86       75.33      4.70 o 
   2  16   5       53.86       59.54      9.80 o 
   3  16   5        0.40        2.46      2.78 o 
   4  16   5        0.94        0.71      3.57 o 
  -5  17   5        6.21       14.11      3.78 o 
  -4  17   5       43.71       50.48      5.18 o 
  -3  17   5       65.12       69.28      4.48 o 
  -2  17   5      123.29      138.70      5.86 o 
  -1  17   5      235.00      217.70      5.81 o 
   0  17   5      141.23      138.23      5.87 o 
   1  17   5      140.78      129.05      5.81 o 
   2  17   5      185.44      182.47      8.46 o 
   3  17   5      216.07      216.05      9.23 o 
   4  17   5       75.49       81.29      9.38 o 
  -5  18   5        7.66        4.29      3.25 o 
  -4  18   5        0.69        0.00      1.79 o 
  -3  18   5       42.89       33.96      3.30 o 
  -2  18   5       96.72       86.19      6.59 o 
  -1  18   5       69.56       69.29      4.02 o 
   0  18   5      203.52      180.97      6.08 o 
   1  18   5       65.99       63.60      4.42 o 
   2  18   5       50.47       64.21      5.80 o 
   3  18   5        0.02        0.84      2.86 o 
  -5  19   5       40.45       28.68      5.31 o 
  -4  19   5        1.95        2.15      1.95 o 
  -3  19   5       10.16        9.53      2.19 o 
  -2  19   5       23.25       21.25      2.86 o 
  -1  19   5      162.05      172.20      5.33 o 
   0  19   5      501.81      524.14     10.30 o 
   1  19   5      297.85      329.39      8.26 o 
   2  19   5        9.32       15.56      4.88 o 
   3  19   5       99.26      122.14     10.79 o 
  -5  20   5        2.11        9.42      3.49 o 
  -4  20   5       24.29       27.96      4.72 o 
  -3  20   5       12.07        9.21      2.23 o 
  -2  20   5       21.46       21.14      2.82 o 
  -1  20   5        3.19        4.27      1.82 o 
   0  20   5       38.63       46.74      3.82 o 
   1  20   5       68.02       72.60      4.89 o 
   2  20   5      103.21       92.31      6.87 o 
   3  20   5        4.03        5.64      5.64 o 
  -4  21   5       24.86       24.71      4.34 o 
  -3  21   5       19.16       11.54      2.51 o 
  -2  21   5        0.43        3.12      1.96 o 
  -1  21   5      250.25      242.36      8.16 o 
   0  21   5        1.98        3.03      2.04 o 
   1  21   5       10.95       16.12      2.74 o 
   2  21   5        3.88        3.07      2.84 o 
   3  21   5        0.46        2.93      3.61 o 
  -4  22   5        0.00        3.02      3.16 o 
  -3  22   5        7.91        5.92      2.12 o 
  -2  22   5       14.71       11.58      2.59 o 
  -1  22   5      212.77      254.43      7.43 o 
   0  22   5       44.02       52.75      4.12 o 
   1  22   5        1.07        5.26      2.20 o 
   2  22   5       59.93       74.24     10.38 o 
   3  22   5       45.27       33.97      6.43 o 
  -4  23   5       59.61       61.13      6.99 o 
  -3  23   5       34.40       35.84      4.91 o 
  -2  23   5      190.04      209.25      6.91 o 
  -1  23   5       83.88       85.38      5.21 o 
   0  23   5      223.69      209.70      6.71 o 
   1  23   5      152.14      151.74      7.68 o 
   2  23   5      139.44      166.03     12.21 o 
   3  23   5       22.27       19.47      5.90 o 
  -4  24   5        1.11        3.06      2.86 o 
  -3  24   5       42.50       43.15      5.21 o 
  -2  24   5        6.01        5.17      2.94 o 
  -1  24   5       10.91       20.07      3.09 o 
   0  24   5       86.95       84.62      5.94 o 
   1  24   5      165.41      169.27      8.17 o 
   2  24   5       58.33       51.55      7.23 o 
  -4  25   5       24.74       37.63      5.43 o 
  -3  25   5       42.70       40.67      5.34 o 
  -2  25   5        3.25        2.83      2.08 o 
  -1  25   5      105.80      104.24      5.94 o 
   0  25   5        1.36        4.14      2.50 o 
   1  25   5        3.45        2.02      3.53 o 
   2  25   5       94.18      100.12     13.21 o 
  -3  26   5        4.49        7.60      3.48 o 
  -2  26   5        4.45        2.17      2.06 o 
  -1  26   5       35.27       39.17      3.79 o 
   0  26   5       31.51       32.33      4.10 o 
   1  26   5       52.40       64.25     13.85 o 
   2  26   5        2.67        5.57      4.16 o 
  -3  27   5       18.14       19.09      4.20 o 
  -2  27   5        0.57        3.91      2.57 o 
  -1  27   5        0.91        4.39      2.25 o 
   0  27   5       80.47       87.57      6.18 o 
   1  27   5        6.56        4.36      5.64 o 
   2  27   5       39.66       50.56      7.44 o 
  -3  28   5       18.89       18.82      4.51 o 
  -2  28   5        4.36        5.36      2.78 o 
  -1  28   5       33.08       34.84      3.80 o 
   0  28   5        0.42        3.48      4.33 o 
   1  28   5       41.62       54.87     11.54 o 
  -2  29   5       57.43       57.52      5.29 o 
  -1  29   5       72.06       90.38      6.29 o 
   0  29   5       20.27       28.09      5.23 o 
   1  29   5      116.43      119.74     15.64 o 
  -2  30   5        0.21        5.26      2.89 o 
  -1  30   5        1.72        1.59      2.67 o 
   0  30   5        1.76        7.44      3.66 o 
  -1  31   5        0.00        1.12      4.08 o 
   0  31   5       56.23       54.62      8.33 o 
  -5   0   6       15.46       23.40      4.16 o 
  -4   0   6      141.09      156.50      8.67 o 
  -3   0   6      478.14      430.91     11.83 o 
  -2   0   6      128.78      128.46     12.82 o 
  -1   0   6     1749.99     1861.30     46.92 o 
   0   0   6      575.98      561.65     16.82 o 
   1   0   6      113.64      107.27      8.88 o 
   2   0   6      197.68      206.60     10.61 o 
   3   0   6       15.62       23.24      5.40 o 
   4   0   6       44.15       47.18     10.51 o 
  -5   1   6        0.55        6.13      2.21 o 
  -4   1   6        8.11       14.17      2.40 o 
  -3   1   6       41.28       31.62      4.58 o 
  -2   1   6      100.10       81.71      7.33 o 
  -1   1   6        0.02       13.14      4.36 o 
   0   1   6       63.30       58.07      4.72 o 
   1   1   6        6.60        8.33      2.48 o 
   2   1   6        2.73        7.07      2.59 o 
   3   1   6       35.82       29.13      4.03 o 
   4   1   6        9.54       10.13      4.35 o 
  -5   2   6        3.34        2.71      1.98 o 
  -4   2   6       48.88       49.32      5.12 o 
  -3   2   6        0.10        3.14      2.24 o 
  -2   2   6      238.41      226.73     10.24 o 
  -1   2   6      164.52      155.86      8.33 o 
   0   2   6        4.00        7.50      2.54 o 
   1   2   6       21.39       21.85      3.61 o 
   2   2   6        0.97        0.36      2.29 o 
   3   2   6      255.37      246.28      8.58 o 
   4   2   6       17.75       20.82      5.69 o 
  -5   3   6        8.15        5.64      2.35 o 
  -4   3   6        3.80        1.67      2.02 o 
  -3   3   6        0.89        4.60      2.36 o 
  -2   3   6       41.34       48.46      4.96 o 
  -1   3   6      290.48      324.76     13.99 o 
   0   3   6      107.31      101.65      5.98 o 
   1   3   6      103.61       99.19      7.36 o 
   2   3   6       61.26       68.36      5.25 o 
   3   3   6      132.66      168.19      7.78 o 
   4   3   6       24.73       32.26      6.52 o 
  -5   4   6      126.82      131.12      6.39 o 
  -4   4   6       28.70       20.43      2.39 o 
  -3   4   6       12.00        9.21      2.84 o 
  -2   4   6      416.47      388.33      9.88 o 
  -1   4   6      189.29      170.20      7.60 o 
   0   4   6      305.48      314.78      8.93 o 
   1   4   6      222.88      232.72      7.81 o 
   2   4   6        0.75        1.89      2.18 o 
   3   4   6       29.36       31.36      4.52 o 
   4   4   6       21.57       16.99      9.49 o 
  -5   5   6       43.42       42.83      3.94 o 
  -4   5   6        0.66        0.00      1.59 o 
  -3   5   6        0.02        3.91      2.39 o 
  -2   5   6      131.07      168.64     14.97 o 
  -1   5   6      179.18      181.16     10.12 o 
   0   5   6        5.68        5.54      2.83 o 
   1   5   6      142.94      120.78      6.62 o 
   2   5   6        6.62       14.61      3.03 o 
   3   5   6        2.88        5.90      3.19 o 
  -5   6   6       33.61       36.64      3.74 o 
  -4   6   6       43.85       43.40      3.14 o 
  -3   6   6      402.03      379.39      9.98 o 
  -2   6   6      185.31      170.75      6.91 o 
  -1   6   6      382.53      392.87      9.82 o 
   0   6   6      153.60      167.39      7.62 o 
   1   6   6      103.00      104.39      6.15 o 
   2   6   6      102.71      119.62     10.33 o 
   3   6   6       68.83       68.44      6.49 o 
  -5   7   6       11.25       12.83      2.80 o 
  -4   7   6       13.31       12.47      2.26 o 
  -3   7   6      137.90      144.19      5.27 o 
  -2   7   6      120.20      114.03      6.42 o 
  -1   7   6       85.65       88.43      5.63 o 
   0   7   6      119.14      111.10      7.24 o 
   1   7   6       42.24       38.19      4.08 o 
   2   7   6       94.96       92.32      5.98 o 
   3   7   6        0.03        0.80      2.80 o 
  -5   8   6        1.29        0.00      2.66 o 
  -4   8   6       20.71       23.52      2.54 o 
  -3   8   6        5.84        5.69      1.98 o 
  -2   8   6       50.49       50.59      4.96 o 
  -1   8   6       33.94       32.61      3.79 o 
   0   8   6       20.63       17.32      3.83 o 
   1   8   6      111.25      101.04      6.15 o 
   2   8   6        0.28        1.05      2.41 o 
   3   8   6        3.63        3.72      3.20 o 
  -5   9   6        8.55       14.12      3.68 o 
  -4   9   6        3.65        1.20      1.72 o 
  -3   9   6      105.81      103.10      4.71 o 
  -2   9   6      196.52      167.04      7.11 o 
  -1   9   6        1.16        4.36      2.45 o 
   0   9   6      221.70      205.12     17.71 o 
   1   9   6       22.92       18.62      3.44 o 
   2   9   6       11.47       11.87      2.98 o 
   3   9   6      139.80      131.99      8.79 o 
  -5  10   6        5.18        0.00      2.84 o 
  -4  10   6       24.50       25.96      2.67 o 
  -3  10   6      112.22      102.19      5.41 o 
  -2  10   6      290.04      300.44      7.10 o 
  -1  10   6       82.79       85.13      4.97 o 
   0  10   6      269.10      239.15     13.62 o 
   1  10   6      145.97      132.05      8.03 o 
   2  10   6      149.00      134.06      7.33 o 
   3  10   6       37.67       41.24      5.36 o 
  -5  11   6        7.40        1.46      3.01 o 
  -4  11   6        3.70        2.25      1.77 o 
  -3  11   6        6.91        5.38      2.03 o 
  -2  11   6        0.87        3.15      1.83 o 
  -1  11   6       44.09       39.76      3.63 o 
   0  11   6       21.99       25.76      3.23 o 
   1  11   6        6.06        5.71      2.67 o 
   2  11   6        0.08        0.59      2.11 o 
   3  11   6        2.92        5.28      3.29 o 
  -5  12   6       10.10       14.33      3.84 o 
  -4  12   6        1.05        0.00      1.75 o 
  -3  12   6        0.03        2.58      1.69 o 
  -2  12   6       22.47       20.57      2.63 o 
  -1  12   6       56.26       54.68      4.13 o 
   0  12   6      628.01      629.69     12.64 o 
   1  12   6      101.25      103.90      7.57 o 
   2  12   6        0.30        2.73      2.40 o 
   3  12   6       15.20       23.08      4.35 o 
  -5  13   6        0.21        1.52      3.01 o 
  -4  13   6        0.69        0.00      2.04 o 
  -3  13   6       59.07       66.82      4.02 o 
  -2  13   6        1.32        1.70      1.74 o 
  -1  13   6       59.52       66.00      4.55 o 
   0  13   6       21.64       14.58      2.79 o 
   1  13   6      273.52      286.48      9.14 o 
   2  13   6      130.66      135.27      7.35 o 
   3  13   6       15.15       22.64      5.78 o 
  -5  14   6        0.10        0.00      2.74 o 
  -4  14   6        9.99        4.33      2.57 o 
  -3  14   6       17.09        5.17      2.13 o 
  -2  14   6        0.45        4.32      1.87 o 
  -1  14   6        1.71        0.00      1.74 o 
   0  14   6       10.20       11.24      2.64 o 
   1  14   6        1.62        4.18      2.72 o 
   2  14   6       13.18       15.03      3.92 o 
   3  14   6        0.27        2.85      3.38 o 
  -5  15   6       18.34       22.42      5.16 o 
  -4  15   6        6.31        6.26      4.29 o 
  -3  15   6       19.59       13.14      2.46 o 
  -2  15   6       16.96       13.17      2.34 o 
  -1  15   6        1.31        0.95      1.88 o 
   0  15   6       41.64       45.14      3.99 o 
   1  15   6       40.62       43.14      4.57 o 
   2  15   6       53.30       57.74      7.91 o 
   3  15   6        0.02        0.00      2.75 o 
  -4  16   6        9.63       16.03      4.01 o 
  -3  16   6       22.23       30.21      3.36 o 
  -2  16   6       46.12       45.72      3.45 o 
  -1  16   6       98.93       98.38      5.46 o 
   0  16   6      172.64      177.38      6.42 o 
   1  16   6       62.42       68.10      5.50 o 
   2  16   6        4.41        3.52      3.25 o 
   3  16   6        0.34        0.00      3.06 o 
  -4  17   6        0.67        0.95      2.74 o 
  -3  17   6       11.07       14.59      3.20 o 
  -2  17   6        4.68        5.01      2.22 o 
  -1  17   6        2.89        2.35      2.11 o 
   0  17   6       90.13       69.88      4.84 o 
   1  17   6       42.70       46.21      4.63 o 
   2  17   6        1.39        3.12      2.97 o 
  -4  18   6        0.79        1.90      2.79 o 
  -3  18   6        5.40        5.88      2.72 o 
  -2  18   6        2.68        2.69      1.99 o 
  -1  18   6       51.22       62.00      4.53 o 
   0  18   6       14.32       26.92      3.28 o 
   1  18   6        0.35        1.13      2.50 o 
   2  18   6      118.03      125.15      9.31 o 
  -4  19   6        0.83        0.00      2.87 o 
  -3  19   6        0.30        2.97      2.41 o 
  -2  19   6       28.22       24.87      3.41 o 
  -1  19   6        2.90        5.29      2.36 o 
   0  19   6       79.06       69.15      5.98 o 
   1  19   6        4.29        6.02      2.51 o 
   2  19   6        5.48        7.01      3.23 o 
  -4  20   6        1.38        0.00      2.68 o 
  -3  20   6        3.15        0.61      2.33 o 
  -2  20   6        0.22        0.00      1.95 o 
  -1  20   6        0.13        0.00      2.08 o 
   0  20   6       34.63       42.83      4.07 o 
   1  20   6        7.66        6.64      2.53 o 
   2  20   6        0.02        0.07      2.95 o 
  -4  21   6        0.00        0.00      2.86 o 
  -3  21   6        0.66        1.35      2.36 o 
  -2  21   6        0.02        0.00      2.15 o 
  -1  21   6        5.00        0.35      2.29 o 
   0  21   6       14.02        8.46      2.54 o 
   1  21   6       53.78       54.21      5.94 o 
   2  21   6        1.93        3.29      3.07 o 
  -3  22   6       12.40        6.47      3.00 o 
  -2  22   6       31.82       26.56      3.85 o 
  -1  22   6        0.12        4.59      2.59 o 
   0  22   6       32.35       22.82      3.27 o 
   1  22   6        7.64       10.82      4.73 o 
   2  22   6       12.40       24.38      5.62 o 
  -3  23   6        0.07        0.00      2.44 o 
  -2  23   6        0.49        0.00      2.33 o 
  -1  23   6        0.10        0.00      2.27 o 
   0  23   6        0.79        0.00      2.37 o 
   1  23   6       43.61       43.43      5.33 o 
  -3  24   6        0.36        0.00      2.96 o 
  -2  24   6       15.59       21.03      3.71 o 
  -1  24   6        4.94        2.13      2.94 o 
   0  24   6        7.50        6.70      3.15 o 
   1  24   6       14.87       10.69      3.51 o 
  -2  25   6        5.93        5.89      3.26 o 
  -1  25   6       30.01       20.64      4.16 o 
   0  25   6        0.42        1.14      2.81 o 
   1  25   6       44.03       44.10      7.04 o 
  -2  26   6        9.13        3.70      2.97 o 
  -1  26   6        2.64        1.23      5.45 o 
   0  26   6        6.36        4.11      3.18 o 
  -1  27   6        0.30        0.00      2.98 o 
  -4   1   7       54.45       58.89      5.05 o 
  -3   1   7       27.78       18.59      4.90 o 
  -2   1   7       66.42       50.31      5.55 o 
  -1   1   7        0.01        3.60      2.71 o 
   0   1   7        4.49       10.27      3.05 o 
   1   1   7       21.69       20.95      3.69 o 
   2   1   7       47.10       46.49      7.36 o 
  -4   2   7        0.14        5.17      2.69 o 
  -3   2   7       37.04       52.18      6.88 o 
  -2   2   7      229.88      211.26      9.06 o 
  -1   2   7      368.97      355.28     12.18 o 
   0   2   7      218.46      200.77      7.78 o 
   1   2   7       58.14       58.98      5.18 o 
   2   2   7       60.36       61.36      5.62 o 
  -4   3   7       74.10       68.53      5.58 o 
  -3   3   7      102.95       87.06     17.44 o 
  -2   3   7        0.88        7.66      3.62 o 
  -1   3   7       28.62       31.02      4.69 o 
   0   3   7        6.11        6.77      2.68 o 
   1   3   7        1.08        3.27      2.50 o 
   2   3   7        2.74       12.63      3.21 o 
  -4   4   7       29.76       35.36      4.37 o 
  -3   4   7        5.16        7.19      2.72 o 
  -2   4   7       23.80       20.42      4.07 o 
  -1   4   7       56.50       58.61      5.91 o 
   0   4   7       39.49       44.07      4.71 o 
   1   4   7       77.04       70.10      5.64 o 
   2   4   7      306.13      334.31     10.31 o 
  -4   5   7        1.03        0.31      2.39 o 
  -3   5   7        3.84        3.54      2.67 o 
  -2   5   7        6.75        8.21      3.30 o 
  -1   5   7       79.22       88.15     10.71 o 
   0   5   7       38.07       45.66      5.89 o 
   1   5   7        7.77        8.16      2.85 o 
   2   5   7       16.46       16.28      4.50 o 
  -4   6   7       16.05       19.76      3.17 o 
  -3   6   7        1.96        1.46      2.14 o 
  -2   6   7       18.25       18.91      3.85 o 
  -1   6   7      115.66      107.77      9.35 o 
   0   6   7        8.83       12.40      3.26 o 
   1   6   7       58.55       58.23      5.35 o 
   2   6   7      124.37      135.13      7.81 o 
  -4   7   7        0.04        0.00      2.04 o 
  -3   7   7       16.56       16.69      2.98 o 
  -2   7   7        4.42        3.20      2.52 o 
  -1   7   7       31.52       31.01      4.87 o 
   0   7   7      230.24      266.20     11.44 o 
   1   7   7        9.39       19.68      3.71 o 
   2   7   7        0.31        1.40      2.55 o 
  -4   8   7        6.12        6.20      2.62 o 
  -3   8   7        0.15        0.00      1.98 o 
  -2   8   7        4.71        1.75      2.50 o 
  -1   8   7        6.49        3.89      3.10 o 
   0   8   7      305.52      277.22     11.97 o 
   1   8   7      192.06      191.13      7.75 o 
   2   8   7       80.26       90.20      6.51 o 
  -4   9   7        0.70        0.00      2.24 o 
  -3   9   7        9.84       15.10      2.91 o 
  -2   9   7        5.27        0.73      1.99 o 
  -1   9   7        3.89        4.13      3.20 o 
   0   9   7       51.85       51.05      5.62 o 
   1   9   7       15.77        5.96      2.70 o 
   2   9   7       12.69       10.97      3.22 o 
  -4  10   7       13.51       11.44      3.23 o 
  -3  10   7       27.10       25.14      3.38 o 
  -2  10   7        0.15        0.00      1.89 o 
  -1  10   7       31.23       32.62      4.40 o 
   0  10   7       12.78       14.15      4.08 o 
   1  10   7        3.84        3.38      2.66 o 
   2  10   7        4.25        4.15      2.72 o 
  -4  11   7        1.01        2.72      2.44 o 
  -3  11   7       17.93       15.00      2.92 o 
  -2  11   7       29.79       28.17      3.93 o 
  -1  11   7      109.25      109.79      6.19 o 
   0  11   7       49.33       45.79      4.89 o 
   1  11   7        0.22        4.47      2.53 o 
   2  11   7        8.18        5.06      3.87 o 
  -4  12   7        6.97        3.77      2.60 o 
  -3  12   7        0.10        1.40      2.08 o 
  -2  12   7        0.01        0.00      2.45 o 
  -1  12   7        6.05        5.96      2.44 o 
   0  12   7       66.47       64.63      5.60 o 
   1  12   7      246.87      224.76      7.76 o 
   2  12   7        4.26        1.22      3.16 o 
  -4  13   7        3.00        1.90      2.86 o 
  -3  13   7        9.32        7.29      2.47 o 
  -2  13   7        5.88        8.85      2.94 o 
  -1  13   7       19.41       17.58      3.35 o 
   0  13   7       63.76       62.06      5.54 o 
   1  13   7       22.59       26.15      3.76 o 
   2  13   7       47.70       50.55      7.31 o 
  -3  14   7        0.23        0.00      2.31 o 
  -2  14   7        4.53        6.78      2.92 o 
  -1  14   7       42.28       51.37      4.44 o 
   0  14   7       16.45       18.06      3.78 o 
   1  14   7      121.96      121.64      8.62 o 
  -3  15   7        0.25        0.86      2.47 o 
  -2  15   7        3.35        5.31      2.89 o 
  -1  15   7       18.74       17.80      3.53 o 
   0  15   7       21.54       14.48      4.07 o 
   1  15   7        0.00        1.59      3.00 o 
  -3  16   7        0.01        0.00      2.40 o 
  -2  16   7       24.26       27.02      4.67 o 
  -1  16   7        0.01        1.53      2.48 o 
   0  16   7        5.14        6.70      2.89 o 
   1  16   7       75.94       55.54      6.26 o 
  -3  17   7        1.30        4.59      2.84 o 
  -2  17   7        6.79        4.34      3.18 o 
  -1  17   7       23.57       30.92      4.36 o 
   0  17   7       23.80       29.51      3.85 o 
   1  17   7       64.80       56.70      7.50 o 
  -3  18   7       23.94       18.18      3.48 o 
  -2  18   7        0.00        4.51      3.27 o 
  -1  18   7        6.62        3.03      2.70 o 
   0  18   7        7.58       10.04      3.33 o 
  -2  19   7        3.14        2.88      3.25 o 
  -1  19   7       29.57       22.74      4.66 o 
   0  19   7       26.70       19.71      3.63 o 
  -2  20   7       39.48       48.51      5.88 o 
  -1  20   7        8.25        5.51      3.35 o 
   0  20   7        4.72        5.31      2.97 o 
  -1  21   7        0.94        0.00      2.93 o 
  -3   0   8        0.00        0.00      5.13 o 
  -2   0   8        9.05        8.55      4.62 o 
  -1   0   8        6.06        1.49      5.38 o 
   0   0   8       50.32       53.74      7.51 o 
  -3   1   8        1.27        2.78      3.28 o 
  -2   1   8        1.73        0.00      2.49 o 
  -1   1   8        0.48        1.51      2.71 o 
   0   1   8        3.49        0.00      2.69 o 
  -3   2   8        8.80        4.29      3.44 o 
  -2   2   8        0.18        1.55      2.53 o 
  -1   2   8        4.46        2.01      2.55 o 
   0   2   8        0.07        3.97      3.11 o 
  -3   3   8       39.60       35.64      9.23 o 
  -2   3   8        8.95        5.78      5.35 o 
  -1   3   8       27.04       27.39      4.66 o 
   0   3   8       36.83       30.30      6.03 o 
  -2   4   8        2.11        2.29      3.09 o 
  -1   4   8       33.20       39.10      4.82 o 
   0   4   8        3.66       10.16      4.03 o 
  -2   5   8       18.65       12.34      3.93 o 
  -1   5   8       36.32       44.24      5.07 o 
   0   5   8        0.01        0.00      2.62 o 
  -2   6   8        1.08        0.73      3.13 o 
  -1   6   8        4.47        7.99      3.72 o 
   0   6   8        0.27        2.36      2.79 o 
  -2   7   8       18.11       16.53      4.62 o 
  -1   7   8       15.57       13.22      4.08 o 
   0   7   8        7.85        9.66      3.28 o 
  -2   8   8        0.31        1.27      3.21 o 
  -1   8   8        1.77        5.07      3.54 o 
   0   8   8        2.60        4.51      2.94 o 
  -2   9   8       13.91       13.84      4.17 o 
  -1   9   8       88.25      100.69      8.19 o 
  -1  10   8        1.08        2.91      3.36 o 
                                                 
